# Supplementary material for: Transcriptomics in idiopathic pulmonary fibrosis unveiled: a new perspective from differentially expressed genes to therapeutic targets
Source: Front Immunol. 2024 Mar 19;15:1375171. doi: 10.3389/fimmu.2024.1375171 (PMC10985171; doi:10.3389/fimmu.2024.1375171)
Supplement: Supplementary Table SN — Results of MR analysis, heterogeneity and pleiotropy tests for six co-expressed genes. [file DataSheet_2.xlsx]

## Sheet: C12orf75.xlsx_sheet1
id.exposure	id.outcome	outcome	exposure	method	Q	Q_df	Q_pval
eqtl-a-ENSG00000235162	71QW81	Idiopathic pulmonary fibrosis	C12orf75	MR Egger	8.81245	8	0.358363
eqtl-a-ENSG00000235162	71QW81	Idiopathic pulmonary fibrosis	C12orf75	Inverse variance weighted	11.7875	9	0.225555

## Sheet: C12orf75.xlsx_sheet2
id.exposure	id.outcome	outcome	exposure	method	nsnp	b	se	pval	lo_ci	up_ci	or	or_lci95	or_uci95
eqtl-a-ENSG00000235162	71QW81	Idiopathic pulmonary fibrosis	C12orf75	MR Egger	10	0.236901	0.0877365	0.0270679	0.0649378	0.408865	1.26732	1.06709	1.50511
eqtl-a-ENSG00000235162	71QW81	Idiopathic pulmonary fibrosis	C12orf75	Weighted median	10	0.168992	0.0691454	0.0145248	0.0334675	0.304517	1.18411	1.03403	1.35597
eqtl-a-ENSG00000235162	71QW81	Idiopathic pulmonary fibrosis	C12orf75	Inverse variance weighted	10	0.150054	0.0763671	0.0494249	0.000374768	0.299734	1.1619	1.00037	1.3495
eqtl-a-ENSG00000235162	71QW81	Idiopathic pulmonary fibrosis	C12orf75	Simple mode	10	0.215331	0.175507	0.250983	-0.128662	0.559325	1.24027	0.879271	1.74949
eqtl-a-ENSG00000235162	71QW81	Idiopathic pulmonary fibrosis	C12orf75	Weighted mode	10	0.173083	0.0734434	0.0428332	0.0291341	0.317032	1.18897	1.02956	1.37305

## Sheet: C12orf75.xlsx_sheet3
id.exposure	id.outcome	outcome	exposure	egger_intercept	se	pval
eqtl-a-ENSG00000235162	71QW81	Idiopathic pulmonary fibrosis	C12orf75	-0.0490805	0.0298651	0.138923

## Sheet: LIN7A.xlsx_sheet1
id.exposure	id.outcome	outcome	exposure	method	Q	Q_df	Q_pval
eqtl-a-ENSG00000111052	XfSiRh	Idiopathic pulmonary fibrosis	LIN7A	MR Egger	1.61402	2	0.446189
eqtl-a-ENSG00000111052	XfSiRh	Idiopathic pulmonary fibrosis	LIN7A	Inverse variance weighted	3.12275	3	0.373084

## Sheet: LIN7A.xlsx_sheet2
id.exposure	id.outcome	outcome	exposure	method	nsnp	b	se	pval	lo_ci	up_ci	or	or_lci95	or_uci95
eqtl-a-ENSG00000111052	XfSiRh	Idiopathic pulmonary fibrosis	LIN7A	MR Egger	4	-0.11072	0.103917	0.398265	-0.314398	0.0929579	0.895189	0.730228	1.09742
eqtl-a-ENSG00000111052	XfSiRh	Idiopathic pulmonary fibrosis	LIN7A	Weighted median	4	-0.16482	0.0900723	0.0672704	-0.341362	0.0117217	0.848046	0.710802	1.01179
eqtl-a-ENSG00000111052	XfSiRh	Idiopathic pulmonary fibrosis	LIN7A	Inverse variance weighted	4	-0.178981	0.0895873	0.0457336	-0.354572	-0.00339034	0.836121	0.701473	0.996615
eqtl-a-ENSG00000111052	XfSiRh	Idiopathic pulmonary fibrosis	LIN7A	Simple mode	4	-0.113085	0.160693	0.532303	-0.428043	0.201873	0.893075	0.651783	1.22369
eqtl-a-ENSG00000111052	XfSiRh	Idiopathic pulmonary fibrosis	LIN7A	Weighted mode	4	-0.141121	0.0988301	0.248617	-0.334828	0.0525858	0.868384	0.715461	1.05399

## Sheet: LIN7A.xlsx_sheet3
id.exposure	id.outcome	outcome	exposure	egger_intercept	se	pval
eqtl-a-ENSG00000111052	XfSiRh	Idiopathic pulmonary fibrosis	LIN7A	-0.0588275	0.0478933	0.344262

## Sheet: PPP1R14A.xlsx_sheet1
id.exposure	id.outcome	outcome	exposure	method	Q	Q_df	Q_pval
eqtl-a-ENSG00000167641	jhljLR	Idiopathic pulmonary fibrosis	PPP1R14A	MR Egger	2.21564	4	0.696167
eqtl-a-ENSG00000167641	jhljLR	Idiopathic pulmonary fibrosis	PPP1R14A	Inverse variance weighted	2.22444	5	0.817297

## Sheet: PPP1R14A.xlsx_sheet2
id.exposure	id.outcome	outcome	exposure	method	nsnp	b	se	pval	lo_ci	up_ci	or	or_lci95	or_uci95
eqtl-a-ENSG00000167641	jhljLR	Idiopathic pulmonary fibrosis	PPP1R14A	MR Egger	6	-0.19197	0.195234	0.381138	-0.574628	0.190688	0.825332	0.562914	1.21008
eqtl-a-ENSG00000167641	jhljLR	Idiopathic pulmonary fibrosis	PPP1R14A	Weighted median	6	-0.196124	0.110648	0.0763107	-0.412993	0.0207459	0.821911	0.661667	1.02096
eqtl-a-ENSG00000167641	jhljLR	Idiopathic pulmonary fibrosis	PPP1R14A	Inverse variance weighted	6	-0.207919	0.0960023	0.0303284	-0.396084	-0.0197549	0.812272	0.67295	0.980439
eqtl-a-ENSG00000167641	jhljLR	Idiopathic pulmonary fibrosis	PPP1R14A	Simple mode	6	-0.18765	0.163429	0.302832	-0.507971	0.13267	0.828904	0.601715	1.14187
eqtl-a-ENSG00000167641	jhljLR	Idiopathic pulmonary fibrosis	PPP1R14A	Weighted mode	6	-0.19549	0.113041	0.144308	-0.417049	0.02607	0.822432	0.658988	1.02641

## Sheet: PPP1R14A.xlsx_sheet3
id.exposure	id.outcome	outcome	exposure	egger_intercept	se	pval
eqtl-a-ENSG00000167641	jhljLR	Idiopathic pulmonary fibrosis	PPP1R14A	-0.00418727	0.0446306	0.929763

## Sheet: SPP1.xlsx_sheet1
id.exposure	id.outcome	outcome	exposure	method	Q	Q_df	Q_pval
eqtl-a-ENSG00000118785	cjU4vD	Idiopathic pulmonary fibrosis	SPP1	MR Egger	2.10728	5	0.83411
eqtl-a-ENSG00000118785	cjU4vD	Idiopathic pulmonary fibrosis	SPP1	Inverse variance weighted	2.86018	6	0.82618

[truncated: 8 more sheets: SPP1.xlsx_sheet2, SPP1.xlsx_sheet3, TLR2.xlsx_sheet1, TLR2.xlsx_sheet2, TLR2.xlsx_sheet3, ZG16B.xlsx_sheet1, ZG16B.xlsx_sheet2, ZG16B.xlsx_sheet3]
