# Supplementary material for: Transcriptomics in idiopathic pulmonary fibrosis unveiled: a new perspective from differentially expressed genes to therapeutic targets
Source: Front Immunol. 2024 Mar 19;15:1375171. doi: 10.3389/fimmu.2024.1375171 (PMC10985171; doi:10.3389/fimmu.2024.1375171)
Supplement: Supplementary Table S1 — DEGs identification. [file Table_1.xlsx]

## Sheet: Table S1
Table S1 DEGs identification
Index	DEGs	P.Value	Direction
1	MDK	2.70912e-15	up
2	FNDC1	9.05933e-14	up
3	CXCL14	9.05933e-14	up
4	PSD3	9.05933e-14	up
5	SCG5	1.89643e-13	up
6	HS6ST2	3.98974e-13	up
7	CDH3	7.39551e-13	up
8	MMP7	1.67564e-12	up
9	SOX4	1.89501e-12	up
10	CD24	6.90192e-12	up
11	RAB7B	2.71571e-11	up
12	IL13RA2	4.05975e-11	up
13	CDCA7	1.02702e-10	up
14	ASPN	1.15113e-10	up
15	THY1	1.31865e-10	up
16	LPPR4	1.8063e-10	up
17	SULF1	1.93026e-10	up
18	ROBO1	2.79528e-10	up
19	CXCL12	3.20748e-10	up
20	ZMAT3	4.1287e-10	up
21	TSPAN11	5.57683e-10	up
22	PDLIM4	7.0872e-10	up
23	COMP	1.0918e-09	up
24	SIDT1	1.3745e-09	up
25	LRRN1	1.41121e-09	up
26	ITGB8	1.41121e-09	up
27	PRTFDC1	1.46569e-09	up
28	FHL2	1.46569e-09	up
29	COL8A2	1.62815e-09	up
30	CRIP1	1.77438e-09	up
31	FRMD6	1.89695e-09	up
32	HHAT	1.8971e-09	up
33	C1orf54	2.12301e-09	up
34	SYTL2	2.18411e-09	up
35	COL15A1	2.29711e-09	up
36	ADAMTS14	2.43535e-09	up
37	IL17RD	2.79603e-09	up
38	PHLDA3	2.79603e-09	up
39	MXRA5	2.79603e-09	up
40	TRAF5	3.32382e-09	up
41	SFRP2	4.3693e-09	up
42	TMEM98	4.69618e-09	up
43	FGF13	4.97828e-09	up
44	C4orf48	6.73038e-09	up
45	IGDCC4	8.26174e-09	up
46	COL14A1	8.26174e-09	up
47	SEPW1	8.78078e-09	up
48	C15orf48	9.22703e-09	up
49	CPE	9.86377e-09	up
50	SYNDIG1	1.3423e-08	up
51	CTHRC1	1.82175e-08	up
52	COL1A1	1.95767e-08	up
53	PCDH7	2.11304e-08	up
54	DDB2	2.11462e-08	up
55	SERPIND1	2.3854e-08	up
56	FBLN2	2.3854e-08	up
57	SLAMF7	2.55953e-08	up
58	CPXM2	2.68962e-08	up
59	LRRC17	2.7418e-08	up
60	TRPS1	2.87818e-08	up
61	NHS	2.88976e-08	up
62	TRIM2	2.9909e-08	up
63	DIO2	3.20566e-08	up
64	TNFRSF21	3.23129e-08	up
65	CXXC5	3.4165e-08	up
66	CFI	3.51402e-08	up
67	CFH	4.24562e-08	up
68	CTSK	4.34649e-08	up
69	ITIH5	5.57477e-08	up
70	CDKN2A	5.62763e-08	up
71	WNT10A	5.90315e-08	up
72	TIGIT	6.18896e-08	up
73	SSPN	6.23579e-08	up
74	APOBEC3C	6.31016e-08	up
75	HMCN1	6.67514e-08	up
76	CCL19	6.7796e-08	up
77	ALDH1A3	7.16457e-08	up
78	EPHA3	7.47726e-08	up
79	COL17A1	7.64581e-08	up
80	LTBP1	7.66211e-08	up
81	VCAM1	8.05752e-08	up
82	FAT1	8.70546e-08	up
83	KCNN4	9.39465e-08	up
84	PGM2L1	9.67355e-08	up
85	ANO1	1.03066e-07	up
86	ENC1	1.0517e-07	up
87	KLHL13	1.06886e-07	up
88	LEF1	1.08805e-07	up
89	BACE2	1.11118e-07	up
90	TRIM47	1.15565e-07	up
91	PMEPA1	1.19781e-07	up
92	GEM	1.26701e-07	up
93	IGFBP4	1.28507e-07	up
94	SLC35F2	1.35002e-07	up
95	NTN1	1.36493e-07	up
96	TTC39C	1.38342e-07	up
97	TGFB3	1.38887e-07	up
98	GOLM1	1.45194e-07	up
99	PLXDC1	1.54952e-07	up
100	DEPDC7	1.92673e-07	up
101	CRISPLD1	2.4047e-07	up
102	COL10A1	2.44646e-07	up
103	PTGFRN	3.32431e-07	up
104	SDC1	3.47278e-07	up
105	PAMR1	3.52369e-07	up
106	TSHZ2	4.24016e-07	up
107	SYTL1	5.4273e-07	up
108	GPX7	5.91536e-07	up
109	STEAP3	5.91775e-07	up
110	SULF2	6.10934e-07	up
111	SCARA3	6.21157e-07	up
112	C12orf75	6.75104e-07	up
113	NAP1L3	7.19411e-07	up
114	MOXD1	7.46449e-07	up
115	IGFBP7	7.84153e-07	up
116	TPPP3	8.22407e-07	up
117	MACC1	8.9563e-07	up
118	RPS27L	9.43805e-07	up
119	HTRA1	1.06538e-06	up
120	DCLK1	1.11959e-06	up
121	HOMER3	1.24706e-06	up
122	ZNF521	1.24706e-06	up
123	CTSE	1.27722e-06	up
124	TGFB2	1.28166e-06	up
125	LY75	1.30163e-06	up
126	DFNA5	1.62032e-06	up
127	FDXR	1.62591e-06	up
128	HDC	1.74915e-06	up
129	OCIAD2	1.89405e-06	up
130	ZNF436	1.98635e-06	up
131	SFRP4	2.00517e-06	up
132	ADRA2A	2.11628e-06	up
133	ACTN1	2.13324e-06	up
134	EFNB3	2.16035e-06	up
135	COL3A1	2.17941e-06	up
136	DBN1	2.21631e-06	up
137	BMP4	2.32377e-06	up
138	ASB2	2.48878e-06	up
139	KCTD1	2.50972e-06	up
140	BEAN1	2.53839e-06	up
141	PPP2R2B	2.53839e-06	up
142	STYK1	2.79962e-06	up
143	IGSF9	2.96886e-06	up
144	TRO	3.00326e-06	up
145	TUBB3	3.28161e-06	up
146	LTB	3.51508e-06	up
147	DNM1	3.78781e-06	up
148	BCL11A	3.98622e-06	up
149	GXYLT2	4.03382e-06	up
150	DIRAS3	4.06875e-06	up
151	GLI1	4.11992e-06	up
152	EMB	4.12245e-06	up
153	CNTN3	4.20947e-06	up
154	GALNT6	4.20947e-06	up
155	MIR100HG	4.3383e-06	up
156	LOXL1	4.45718e-06	up
157	TMEM176A	4.50002e-06	up
158	TDO2	4.58021e-06	up
159	GPR87	4.60447e-06	up
160	DZIP1	4.60447e-06	up
161	CFB	4.77905e-06	up
162	CD28	4.83636e-06	up
163	DUSP10	4.83636e-06	up
164	LGALS2	4.92956e-06	up
165	CD1C	4.94519e-06	up
166	MARCKSL1	5.03524e-06	up
167	CLDN1	5.09093e-06	up
168	RBP5	5.40788e-06	up
169	COL18A1	5.51525e-06	up
170	SLC4A11	5.76562e-06	up
171	CCR5	5.86227e-06	up
172	TSKU	5.88786e-06	up
173	STEAP2	5.89245e-06	up
174	CLIC6	6.02018e-06	up
175	COLEC11	6.02922e-06	up
176	PROM2	6.11502e-06	up
177	ABCC3	6.39296e-06	up
178	EPHB3	6.46e-06	up
179	IL33	6.51091e-06	up
180	CCR7	6.6041e-06	up
181	SKAP1	7.36077e-06	up
182	MMP1	8.18217e-06	up
183	CD3D	8.63443e-06	up
184	MFAP2	8.66815e-06	up
185	UCP2	8.7594e-06	up
186	GPX8	9.46838e-06	up
187	FRZB	9.50438e-06	up
188	THBS4	1.077e-05	up
189	BDKRB2	1.08628e-05	up
190	TPBG	1.22761e-05	up
191	PLEKHA4	1.30242e-05	up
192	SLC9A3R1	1.3206e-05	up
193	THBS2	1.32631e-05	up
194	NFKBIE	1.47426e-05	up
195	IGFBP2	1.53974e-05	up
196	TNFRSF25	1.61431e-05	up
197	FCER1A	1.64224e-05	up
198	TMEM176B	1.71703e-05	up
199	AQP3	1.72363e-05	up
200	CRABP2	1.89159e-05	up
201	TP53TG1	1.93628e-05	up
202	LTBP2	2.08707e-05	up
203	S100A2	2.10355e-05	up
204	BCHE	2.12498e-05	up
205	KRT14	2.13625e-05	up
206	CCL5	2.34896e-05	up
207	RHBDL2	2.43445e-05	up
208	HTR2B	2.44757e-05	up
209	SAMD11	2.5028e-05	up
210	UGT1A6	2.54211e-05	up
211	DPYSL3	2.81993e-05	up
212	GCNT3	2.86766e-05	up
213	TMPRSS4	2.89591e-05	up
214	FAP	3.03254e-05	up
215	PLAU	3.05655e-05	up
216	GZMK	3.07777e-05	up
217	KLHDC7B	3.89068e-05	up
218	TNNI2	3.91936e-05	up
219	SMO	4.06439e-05	up
220	LCK	4.25713e-05	up
221	LXN	4.31209e-05	up
222	GJB2	4.31209e-05	up
223	ISM1	4.31458e-05	up
224	EYA2	4.42086e-05	up
225	LYPD1	4.49263e-05	up
226	BHLHE22	4.90127e-05	up
227	RAMP1	5.04572e-05	up
228	RGS5	5.08648e-05	up
229	COL6A3	5.15023e-05	up
230	RGS10	5.27388e-05	up
231	TMEM45A	5.28694e-05	up
232	SPP1	5.36576e-05	up
233	CYP2S1	5.36576e-05	up
234	ZNF469	5.3939e-05	up
235	SLFN13	5.93831e-05	up
236	TNN	5.98834e-05	up
237	SUSD4	6.07173e-05	up
238	SERPINF1	6.32777e-05	up
239	GLT8D2	6.32943e-05	up
240	CD2	6.47941e-05	up
241	CHIT1	6.52481e-05	up
242	CXCR3	6.612e-05	up
243	ANGPTL2	6.85995e-05	up
244	COL1A2	6.86828e-05	up
245	TNC	6.98759e-05	up
246	CD27	7.23497e-05	up
247	CCDC80	7.26085e-05	up
248	RASGRP1	7.57071e-05	up
249	GREM1	7.61592e-05	up
250	GABBR2	7.81473e-05	up
251	GDF15	7.84919e-05	up
252	PLK2	7.95168e-05	up
253	IGLL5	7.9897e-05	up
254	SLC39A11	8.23042e-05	up
255	PCDHB14	8.28095e-05	up
256	CCL18	8.62262e-05	up
257	VSNL1	8.96348e-05	up
258	HSPA4L	9.04136e-05	up
259	CHRDL2	9.75279e-05	up
260	IL4I1	9.88488e-05	up
261	SLC45A3	0.000104013	up
262	CPZ	0.00010446	up
263	C1QTNF2	0.000115096	up
264	ARNT2	0.000115096	up
265	OGN	0.000120067	up
266	AQP5	0.000134893	up
267	TMEM130	0.000140709	up
268	LOC100507165	0.000142241	up
269	SERTAD4	0.000150952	up
270	MRVI1	0.000151575	up
271	COL24A1	0.000152208	up
272	RCAN2	0.000157734	up
273	GGTA1P	0.000159938	up
274	ITGB4	0.000163374	up
275	COL7A1	0.000174039	up
276	FREM1	0.000177911	up
277	TRAT1	0.000179451	up
278	TP63	0.000179621	up
279	PFKP	0.000180301	up
280	ARHGAP22	0.00018546	up
281	FHOD3	0.000186528	up
282	ZNF385A	0.000187186	up
283	SCN4B	0.000187197	up
284	PLA2G7	0.000195855	up
285	MEOX1	0.000198627	up
286	CD1A	0.000200251	up
287	PPAP2C	0.000200437	up
288	BHLHE41	0.000205205	up
289	ITGBL1	0.000207303	up
290	ITGA2	0.00020855	up
291	KRT5	0.00023143	up
292	MMP13	0.000234677	up
293	SPRR1A	0.000242032	up
294	CRYM	0.000243576	up
295	CXCL13	0.00025112	up
296	EGFL6	0.000253804	up
297	PCP4	0.000258266	up
298	ST6GALNAC1	0.000262395	up
299	STEAP1	0.000287414	up
300	MZB1	0.000292245	up
301	MGP	0.000293771	up
302	TGFBI	0.000309932	up
303	VSIG1	0.000309932	up
304	POSTN	0.000321552	up
305	MMP10	0.000327946	up
306	IGJ	0.000344011	up
307	ENPP5	0.000351438	up
308	APLNR	0.000360965	up
309	FSCN1	0.000373725	up
310	DOCK10	0.000379506	up
311	VSTM2L	0.000380904	up
312	CD3G	0.000388938	up
313	BNC1	0.000395305	up
314	CCND1	0.000395966	up
315	CTSG	0.000405871	up
316	CFHR3	0.000438468	up
317	MMP11	0.000440206	up
318	KRT15	0.000466325	up
319	CCDC146	0.000485222	up
320	HTRA4	0.000493732	up
321	CHI3L1	0.000516983	up
322	PTGDS	0.000563598	up
323	LCN2	0.00057128	up
324	VMO1	0.000631186	up
325	CP	0.000648638	up
326	PRSS12	0.000662158	up
327	SPOCD1	0.000672123	up
328	LOC728392	0.000679476	up
329	SLC28A3	0.000679476	up
330	INPP5D	0.000721118	up
331	OSR2	0.000723934	up
332	CD200	0.000735764	up
333	IGFL2	0.000737232	up
334	LGALS7	0.000738155	up
335	MS4A2	0.000740893	up
336	IL2RB	0.00074699	up
337	TYMS	0.000751175	up
338	SCRG1	0.000762631	up
339	IFITM1	0.00086779	up
340	CDH2	0.000869886	up
341	DZIP3	0.000894348	up
342	EPN3	0.000938242	up
343	DERL3	0.00097107	up
344	SIX1	0.00100559	up
345	PIM2	0.00104949	up
346	CCL21	0.00110745	up
347	DAPP1	0.00114708	up
348	B3GNT3	0.00119269	up
349	MMP12	0.00122254	up
350	BPIFB1	0.00131582	up
351	LSP1	0.00135554	up
352	COL16A1	0.00139316	up
353	FOXC1	0.00146267	up
354	CYP24A1	0.0014859	up
355	ALDH3A1	0.00157818	up
356	RTP4	0.001596	up
357	GPNMB	0.00160698	up
358	MUC5B	0.00160754	up
359	MMP3	0.00161857	up
360	RELB	0.0016312	up
361	TNS4	0.00178703	up
362	LRIG3	0.00182391	up
363	LOXL4	0.00195579	up
364	CPXM1	0.00201095	up
365	TSPAN8	0.00204056	up
366	CCL11	0.00209996	up
367	TMC5	0.00231293	up
368	LUM	0.00235599	up
369	RARRES1	0.00240564	up
370	PLN	0.00243957	up
371	IGF1	0.00250128	up
372	ITGA7	0.00253469	up
373	DAPL1	0.00257895	up
374	SERPINB5	0.00259799	up
375	TREM2	0.00263037	up
376	CHST6	0.00266408	up
377	MUC4	0.00268113	up
378	DSC3	0.00268682	up
379	SPINK5	0.00273744	up
380	TRIM29	0.00274738	up
381	PRR15	0.00279816	up
382	CCDC3	0.0028023	up
383	IL32	0.00287856	up
384	TSPAN1	0.00294733	up
385	HLA-DPB1	0.00299387	up
386	CRLF1	0.00304141	up
387	SPRR1B	0.00311154	up
388	DMBT1	0.00314539	up
389	VTCN1	0.003151	up
390	TNFRSF17	0.00325945	up
391	PTPRZ1	0.00328518	up
392	DSG3	0.00336606	up
393	CAPN13	0.00339406	up
394	LY6D	0.00339817	up
395	AEBP1	0.00344251	up
396	CD38	0.00354543	up
397	SPATA18	0.00364193	up
398	ICOS	0.00364382	up
399	CPA3	0.00373039	up
400	HMGB3	0.00373907	up
401	HLA-DMA	0.00429551	up
402	AMPD1	0.00429779	up
403	NELL2	0.00430572	up
404	SLN	0.00430575	up
405	FCRL5	0.00462592	up
406	CCL13	0.00471438	up
407	FAM162B	0.0049928	up
408	SCGB3A2	0.00507153	up
409	DDIT4L	0.00520038	up
410	CNN1	0.00520038	up
411	CD74	0.00525158	up
412	FMO3	0.00540619	up
413	FANK1	0.00574812	up
414	IGLL1	0.00597991	up
415	FAM81B	0.00597991	up
416	SYT8	0.00627734	up
417	KIAA0125	0.00636439	up
418	INHBB	0.00650501	up
419	HPGDS	0.00652422	up
420	SLITRK6	0.00653851	up
421	SOX2	0.00667286	up
422	GZMA	0.00670938	up
423	PNOC	0.00692381	up
424	SFN	0.00703441	up
425	PAX9	0.00719104	up
426	HBB	0.00723085	up
427	APOE	0.0074538	up
428	CPNE5	0.00776341	up
429	MUC20	0.00799377	up
430	BIK	0.00816905	up
431	FAM83D	0.00821085	up
432	AGR3	0.00835489	up
433	RHOV	0.00839178	up
434	PLTP	0.00851655	up
435	ERP27	0.00854828	up
436	CXCL6	0.00886958	up
437	SMOC2	0.00902158	up
438	IL11	0.00914357	up
439	EGR2	0.00974533	up
440	BDKRB1	0.00998628	up
441	PTCHD1	0.0101381	up
442	CXCL9	0.0101985	up
443	DNALI1	0.0103063	up
444	MFAP4	0.0103422	up
445	SERPINB3	0.0104754	up
446	SERPINB4	0.0106246	up
447	MSMB	0.011452	up
448	SCGB3A1	0.0123201	up
449	MNS1	0.013573	up
450	CALB2	0.0148533	up
451	PROM1	0.0148796	up
452	BCAS1	0.0169825	up
453	KRT13	0.0173424	up
454	SLC27A2	0.0189936	up
455	CLCA2	0.0193126	up
456	ABCA13	0.0196566	up
457	KCNJ16	0.0200324	up
458	SERPINI2	0.0210272	up
459	MUC16	0.0219052	up
460	CXCL10	0.0219383	up
461	HLA-DQB2	0.0220941	up
462	ZG16B	0.02372	up
463	CCDC113	0.0246243	up
464	CD19	0.0250591	up
465	CHST9	0.0250591	up
466	ZNF683	0.0269657	up
467	AGR2	0.0274317	up
468	SLC44A4	0.0290286	up
469	CD79A	0.0306627	up
470	CCDC153	0.0308169	up
471	CYP4X1	0.0310329	up
472	WDR66	0.0318761	up
473	CAPS	0.033166	up
474	C2orf40	0.0340554	up
475	HLA-DRB4	0.0343058	up
476	RGS22	0.0371182	up
477	CYP2F1	0.0374482	up
478	KRT6A	0.0405781	up
479	SCGB1A1	0.0415548	up
480	ZBBX	0.0425913	up
481	SNTN	0.0426974	up
482	RSPH1	0.0456084	up
483	CCDC96	0.0460389	up
484	NME5	0.0465728	up
485	C20orf85	0.0486431	up
486	DYNLRB2	0.0498485	up
487	ADIPOR2	9.05933e-14	down
488	NECAB1	9.05933e-14	down
489	FMO5	1.27789e-13	down
490	ST6GALNAC3	1.46042e-13	down
491	PRDX6	1.50571e-13	down
492	HIF3A	1.7747e-13	down
493	NUDT16	1.89643e-13	down
494	ITGA10	4.69396e-13	down
495	OLAH	4.76932e-13	down
496	MAOA	5.74579e-13	down
497	CBS	9.04818e-13	down
498	PNMT	1.1174e-12	down
499	VSIG10	1.25141e-12	down
500	IL18R1	1.59196e-12	down
501	BTNL9	1.72348e-12	down
502	TIMP4	1.89501e-12	down
503	ALPP	1.9141e-12	down
504	SLCO4A1	2.70258e-12	down
505	DCXR	2.70258e-12	down
506	FAM107A	5.30957e-12	down
507	KLRG2	9.69307e-12	down
508	LSS	9.69307e-12	down
509	HRSP12	1.59532e-11	down
510	AFF3	2.6954e-11	down
511	SULT1B1	2.71571e-11	down
512	MCCC1	2.9441e-11	down
513	CTNNBIP1	3.70544e-11	down
514	NPR1	3.83583e-11	down
515	TTN	6.45233e-11	down
516	BTNL8	6.82583e-11	down
517	IL1R2	1.46181e-10	down
518	IRAK3	1.50601e-10	down
519	EDNRB	1.59979e-10	down
520	FAM167A	1.79353e-10	down
521	EBP	1.84854e-10	down
522	ECHDC3	2.42121e-10	down
523	IL1RL1	2.42121e-10	down
524	RNASE2	2.47544e-10	down
525	ADAMTS2	2.75925e-10	down
526	NEBL	3.15674e-10	down
527	FMN1	3.9864e-10	down
528	CCL26	7.0872e-10	down
529	BLVRB	8.39265e-10	down
530	PLLP	8.73931e-10	down
531	CORO6	9.76256e-10	down
532	CCK	1.16846e-09	down
533	ARHGAP6	1.1832e-09	down
534	REPS2	1.58663e-09	down
535	DOCK9	1.60911e-09	down
536	PIP5K1B	1.60911e-09	down
537	TXNRD1	1.77438e-09	down
538	SDR16C5	1.77438e-09	down
539	TNNT2	1.89695e-09	down
540	PTPRB	2.79603e-09	down
541	FKBP5	2.79603e-09	down
542	CLEC4E	3.28881e-09	down
543	FAM105A	3.28881e-09	down
544	TACC2	3.61678e-09	down
545	ALDH6A1	3.67546e-09	down
546	FGL1	4.41006e-09	down
547	MPP3	4.79603e-09	down
548	LIFR	4.79603e-09	down
549	WWC2	4.79603e-09	down
550	ARG1	5.51126e-09	down
551	GNMT	5.55635e-09	down
552	KLF15	5.63549e-09	down
553	WASF3	6.32718e-09	down
554	ACAT2	6.3556e-09	down
555	KCNMB4	6.74104e-09	down
556	RS1	7.21461e-09	down
557	CHRM3	7.27255e-09	down
558	RPS6KA2	7.30579e-09	down
559	ODAM	8.52779e-09	down
560	FIBIN	8.78078e-09	down
561	ACADL	8.78078e-09	down
562	ACSL1	9.04951e-09	down
563	TGFBR3	9.22703e-09	down
564	BNIP3	9.38686e-09	down
565	P2RY1	9.84731e-09	down
566	PTPRG	1.03034e-08	down
567	TDRD9	1.07417e-08	down
568	PLA2G4F	1.07417e-08	down
569	CRTAC1	1.15588e-08	down
570	F2RL3	1.18791e-08	down
571	IFNGR1	1.19262e-08	down
572	EPB41L5	1.21287e-08	down
573	FZD5	1.21667e-08	down
574	TMEM97	1.408e-08	down
575	AGTR1	1.78873e-08	down
576	IP6K3	1.79362e-08	down
577	KIAA1549	1.82175e-08	down
578	PIR	1.82951e-08	down
579	CEACAM4	1.91211e-08	down
580	GPX3	1.92965e-08	down
581	CSF3R	2.28622e-08	down
582	FASN	2.7364e-08	down
583	FAM46B	2.9909e-08	down
584	TLR4	3.20566e-08	down
585	FAH	3.21758e-08	down
586	RNF182	3.30007e-08	down
587	CYP3A4	3.44566e-08	down
588	SRPX	3.518e-08	down
589	CCDC85A	3.54076e-08	down
590	PTPRM	3.78809e-08	down
591	CALCOCO2	4.24634e-08	down
592	METTL7A	4.30106e-08	down
593	TBXAS1	4.69474e-08	down
594	PRR16	4.73377e-08	down
595	MGAM	4.73377e-08	down
596	SPOCK1	4.73578e-08	down
597	ZNF385B	5.14067e-08	down
598	SCN7A	5.50067e-08	down
599	MS4A15	5.69768e-08	down
600	DGKG	5.828e-08	down
601	SPTBN1	6.6114e-08	down
602	PLAG1	6.67514e-08	down
603	GATA2	8.60716e-08	down
604	GPM6B	8.76281e-08	down
605	TMEM41B	9.09532e-08	down
606	CTH	9.11533e-08	down
607	ANGPTL7	9.44377e-08	down
608	PFKFB2	9.44377e-08	down
609	S100A12	9.60275e-08	down
610	HOPX	1.02189e-07	down
611	USP13	1.05024e-07	down
612	PAPSS2	1.0517e-07	down
613	SH3BP5	1.12769e-07	down
614	SIGLEC10	1.38887e-07	down
615	HSD17B6	1.38887e-07	down
616	PEBP4	1.39128e-07	down
617	CDKN2D	1.40006e-07	down
618	SMAGP	1.43306e-07	down
619	FCHO2	2.09808e-07	down
620	TMTC1	2.19913e-07	down
621	C1orf115	2.44646e-07	down
622	SPTSSA	2.44646e-07	down
623	EPAS1	2.5073e-07	down
624	RALGAPA2	2.59444e-07	down
625	GPIHBP1	2.63646e-07	down
626	CA4	2.65128e-07	down
627	PMM1	2.67744e-07	down
628	KCTD14	2.74958e-07	down
629	LIN7A	2.88883e-07	down
630	DEFA4	2.89057e-07	down
631	CD177	2.89642e-07	down
632	C10orf54	3.08219e-07	down
633	FAM177A1	3.12023e-07	down
634	SYTL4	3.25392e-07	down
635	ACSS2	3.60204e-07	down
636	STARD8	3.8638e-07	down
637	GJA4	3.94823e-07	down
638	NDRG2	4.41628e-07	down
639	FDPS	4.42597e-07	down
640	RXFP1	4.59313e-07	down
641	AHNAK	4.81101e-07	down
642	MGST1	5.14299e-07	down
643	HPCAL1	5.45181e-07	down
644	LINC00472	5.83753e-07	down
645	GAB2	5.91536e-07	down
646	DGAT2	5.97859e-07	down
647	TFPI	6.22449e-07	down
648	ARHGAP31	7.05896e-07	down
649	HYAL1	7.24416e-07	down
650	INMT	7.42944e-07	down
651	AOC3	7.49992e-07	down
652	ADHFE1	7.59141e-07	down
653	ABCC8	7.64701e-07	down
654	IL18RAP	7.84153e-07	down
655	NID1	8.81737e-07	down
656	SEC14L4	9.26356e-07	down
657	CARD6	1.12061e-06	down
658	SORT1	1.20323e-06	down
659	FZD4	1.86083e-06	down
660	PDGFRA	1.86936e-06	down
661	CGN	2.04535e-06	down
662	RAI2	2.0673e-06	down
663	SLC39A8	2.11628e-06	down
664	HYAL2	2.14671e-06	down
665	CLDN5	2.15317e-06	down
666	STX11	2.16305e-06	down
667	LOC100131170	2.16596e-06	down
668	PLA2G1B	2.17494e-06	down
669	OLFM4	2.19938e-06	down
670	TMEM106C	2.50236e-06	down
671	TOX2	2.53622e-06	down
672	SDPR	2.53839e-06	down
673	MAP2	2.66517e-06	down
674	MT1M	2.75005e-06	down
675	STXBP6	2.76811e-06	down
676	ZBTB16	2.94969e-06	down
677	SLCO4C1	2.94969e-06	down
678	MSMO1	3.06762e-06	down
679	FLJ30064	3.50883e-06	down
680	SLC7A11	3.5818e-06	down
681	IDI1	3.69473e-06	down
682	PRX	4.04095e-06	down
683	TRPC3	4.14917e-06	down
684	CD302	4.14917e-06	down
685	ADORA3	4.254e-06	down
686	GLDN	4.29996e-06	down
687	UNC13B	4.45065e-06	down
688	CYP51A1	4.47037e-06	down
689	ARRB1	4.47964e-06	down
690	TSPAN7	4.50179e-06	down
691	USHBP1	4.65819e-06	down
692	TEK	5.16543e-06	down
693	NDRG4	5.30254e-06	down
694	ANKS1A	5.76562e-06	down
695	BMX	5.91858e-06	down
696	RAPGEF5	5.97867e-06	down
697	CDH13	6.13723e-06	down
698	HSPA2	6.38946e-06	down
699	PDK4	6.41969e-06	down
700	STX3	6.51091e-06	down
701	C1orf210	6.60429e-06	down
702	HMGCS1	6.87069e-06	down
703	CCBE1	7.24924e-06	down
704	MYLIP	7.27166e-06	down
705	GRIA1	7.88687e-06	down
706	SCNN1A	8.04688e-06	down
707	TFCP2L1	8.25769e-06	down
708	CHPT1	8.36566e-06	down
709	CYP3A5	8.72621e-06	down
710	MYZAP	8.89915e-06	down
711	GPR133	8.9294e-06	down
712	SASH1	8.93765e-06	down
713	KIAA0408	9.20718e-06	down
714	USP53	1.0074e-05	down
715	CDKL2	1.0085e-05	down
716	IRS2	1.01683e-05	down
717	S1PR1	1.02996e-05	down
718	SYT15	1.03771e-05	down
719	GPM6A	1.06103e-05	down
720	SHE	1.10642e-05	down
721	RNF144B	1.11137e-05	down
722	SERTM1	1.13861e-05	down
723	RPGR	1.13899e-05	down
724	DAPK2	1.14727e-05	down
725	PREX1	1.1553e-05	down
726	PDZD2	1.28322e-05	down
727	TBX3	1.31457e-05	down
728	SLCO2A1	1.33754e-05	down
729	SLIT2	1.34037e-05	down
730	GPR116	1.34585e-05	down
731	C12orf49	1.349e-05	down
732	GPR4	1.40588e-05	down
733	EMP2	1.41686e-05	down
734	AOX1	1.54931e-05	down
735	TIMP3	1.56064e-05	down
736	MFSD2A	1.60276e-05	down
737	PLA2G3	1.63037e-05	down
738	LAMA2	1.63891e-05	down
739	KLF9	1.64278e-05	down
740	ACE2	1.70864e-05	down
741	C1orf21	1.73528e-05	down
742	ADRB2	1.86867e-05	down
743	DERA	1.88876e-05	down
744	CXCR1	1.89244e-05	down
745	SLC1A1	1.91342e-05	down
746	ADH1B	2.00374e-05	down
747	FADS3	2.00413e-05	down
748	ANG	2.03363e-05	down
749	MPST	2.09764e-05	down
750	ANGPTL1	2.12636e-05	down
751	PLA1A	2.17123e-05	down
752	GRASP	2.23213e-05	down
753	SLC27A3	2.45555e-05	down
754	CNOT8	2.48958e-05	down
755	INSIG1	2.5014e-05	down
756	CYP3A7	2.59159e-05	down
757	FUT1	2.60083e-05	down
758	MMP25	2.76927e-05	down
759	DIO3	2.77077e-05	down
760	CYBRD1	3.00657e-05	down
761	MATN3	3.01468e-05	down
762	PCSK9	3.02209e-05	down
763	CTNND2	3.03622e-05	down
764	FPR2	3.05478e-05	down
765	PRELP	3.12293e-05	down
766	S100A8	3.30553e-05	down
767	TMEM204	3.44211e-05	down
768	SLAIN1	3.69494e-05	down
769	SHANK3	3.78324e-05	down
770	BEX1	3.84414e-05	down
771	NQO1	3.86927e-05	down
772	FAM65B	3.89421e-05	down
773	DHCR7	4.29163e-05	down
774	CNR1	4.31209e-05	down
775	HHIP	4.31209e-05	down
776	NPC1	4.73576e-05	down
777	LOC100507487	4.73576e-05	down
778	VIPR1	4.84185e-05	down
779	LAMB1	5.09564e-05	down
780	ACVRL1	5.25295e-05	down
781	PHACTR1	5.38261e-05	down
782	RAB17	5.4117e-05	down
783	SCN1A	5.43775e-05	down
784	PGC	5.43775e-05	down
785	ASRGL1	5.5853e-05	down
786	KDR	5.61603e-05	down
787	IL6R	5.72274e-05	down
788	FADS1	5.84491e-05	down
789	TMEM180	5.84695e-05	down
790	NFE2	5.84695e-05	down
791	TMEM2	5.93831e-05	down
792	GCA	6.015e-05	down
793	MME	6.32777e-05	down
794	FBLN5	6.37916e-05	down
795	FHDC1	6.85995e-05	down
796	VEPH1	7.09438e-05	down
797	ANXA3	7.22169e-05	down
798	PPP1R14A	7.224e-05	down
799	HMGCR	7.26085e-05	down
800	CACNA2D3	7.47855e-05	down
801	DUOX1	7.86799e-05	down
802	MERTK	7.87909e-05	down
803	SIGLEC5	8.25377e-05	down
804	SERPINA3	8.26434e-05	down
805	KCNK3	8.4172e-05	down
806	ID1	8.816e-05	down
807	ADRA1B	8.9288e-05	down
808	SLC22A15	8.9288e-05	down
809	FAM150B	9.13958e-05	down
810	LGI3	9.30781e-05	down
811	CRYAB	9.30781e-05	down
812	PKHD1L1	9.35535e-05	down
813	TSC22D3	9.59105e-05	down
814	AASS	9.85379e-05	down
815	FPR1	0.00010014	down
816	BTNL3	0.000107245	down
817	PARD6B	0.000113901	down
818	MT1E	0.000114143	down
819	CD163	0.000117243	down
820	DUOXA1	0.000121066	down
821	AKAP2	0.000122133	down
822	GLT1D1	0.000132517	down
823	TMSB15A	0.000134893	down
824	ALOX15B	0.00013763	down
825	PTH1R	0.000139572	down
826	ARHGEF26	0.000144383	down
827	SLC19A3	0.000161667	down
828	MAMLD1	0.00017746	down
829	SRXN1	0.000177985	down
830	AKR1C3	0.000192462	down
831	LAMC3	0.000197497	down
832	CLIC2	0.000205181	down
833	HECW2	0.000211009	down
834	CACNA2D2	0.000213489	down
835	RGN	0.000214701	down
836	TPST2	0.000227225	down
837	GSTA4	0.000227334	down
838	OCLN	0.000234677	down
839	KL	0.00023973	down
840	S100A9	0.000242032	down
841	TLR2	0.00024501	down
842	CLEC4D	0.000258081	down
843	CLDN18	0.000273022	down
844	TMEM100	0.000285728	down
845	CD36	0.000289498	down
846	LRRC32	0.000295247	down
847	ACSM3	0.000308448	down
848	GIMAP8	0.000314015	down
849	FCN3	0.000340023	down
850	SPSB2	0.000344492	down
851	FRY	0.000353555	down
852	LYVE1	0.000376979	down
853	LGI4	0.000395519	down
854	SEMA6A	0.000417637	down
855	SH2D3C	0.000423921	down
856	CPB2	0.000424	down
857	CA2	0.000473068	down
858	ESAM	0.000492013	down
859	NEDD9	0.000511673	down
860	MID1IP1	0.000570754	down
861	ATOH8	0.000580981	down
862	SNX25	0.000644984	down
863	MT1G	0.000679476	down
864	NOTCH4	0.000683556	down
865	TNNC1	0.000696261	down
866	FGR	0.00070106	down
867	RPL23AP32	0.00072345	down
868	B3GNT8	0.000724691	down
869	JDP2	0.000739338	down
870	PHACTR3	0.000748124	down
871	MT1H	0.000775235	down
872	LIMCH1	0.000787489	down
873	CHI3L2	0.000805249	down
874	FIGF	0.000821428	down
875	KIAA1324L	0.000827244	down
876	WISP2	0.000865107	down
877	NPNT	0.000893995	down
878	SQLE	0.000971135	down
879	CEBPD	0.000982054	down
880	SELENBP1	0.000986734	down
881	MT1X	0.00102693	down
882	FSTL3	0.00111437	down
883	VNN2	0.00114604	down
884	CXCR2	0.00122613	down
885	ICAM2	0.00123804	down
886	GPRIN2	0.00131463	down
887	NFE4	0.00132424	down
888	SLC6A4	0.0013975	down
889	LGALSL	0.00146581	down
890	GKN2	0.00160447	down
891	CDO1	0.00160628	down
892	MEGF9	0.00173975	down
893	NOSTRIN	0.001776	down
894	FAM89A	0.00181841	down
895	C2	0.00182613	down
896	SPRY4	0.00195253	down
897	TCF21	0.00211155	down
898	ADRB1	0.00219602	down
899	HRCT1	0.00247997	down
900	MT2A	0.00250276	down
901	ARNTL	0.00261542	down
902	RHOBTB2	0.00264061	down
903	APOLD1	0.00271413	down
904	ADH1A	0.00299192	down
905	CD274	0.00307463	down
906	LMCD1	0.00308963	down
907	DPCR1	0.00324597	down
908	CCL23	0.00334402	down
909	SLC46A2	0.00344976	down
910	ETV5	0.00401592	down
911	HSPA12B	0.00406816	down
912	ITPRIP	0.0041197	down
913	ORM1	0.00449002	down
914	AGER	0.00478089	down
915	KLF4	0.00480036	down
916	APOH	0.00496503	down
917	FOXF1	0.00504789	down
918	GGTLC1	0.00526742	down
919	RTKN2	0.00552732	down
920	ABCA3	0.00593087	down
921	SCEL	0.00608444	down
922	ADM	0.0063153	down
923	CAMP	0.00643404	down
924	PEG10	0.00755494	down
925	IL7R	0.00771952	down
926	NCKAP5	0.0080273	down
927	SMAD6	0.00892174	down
928	LPL	0.00992903	down
929	ABCA6	0.00993	down
930	RAMP3	0.0100555	down
931	SPOCK2	0.0108134	down
932	RGL4	0.0114454	down
933	LRRK2	0.0116739	down
934	HEY1	0.012552	down
935	CD109	0.012837	down
936	LAMP3	0.013524	down
937	RGS18	0.0140405	down
938	CA3	0.014345	down
939	SCD	0.0151785	down
940	MYOC	0.0155575	down
941	NRGN	0.0156669	down
942	ZNF331	0.0164806	down
943	PROK2	0.0175168	down
944	SLC9A3R2	0.0195403	down
945	CSRNP1	0.019668	down
946	SOSTDC1	0.0201455	down
947	KCNJ8	0.0270487	down
948	SLC26A9	0.0276778	down
949	SFTPA1	0.028208	down
950	SFTA2	0.0284549	down
951	HPGD	0.0289665	down
952	SLC19A2	0.0292639	down
953	PRR15L	0.0413686	down
954	MUC15	0.0474339	down

## Sheet: Table S2
Table S2 Instrument variables for exposure
id.exposure	exposure	SNP	samplesize	effect_allele	other_allele	beta	se	pval	R2	F
eqtl-a-ENSG00000000938	FGR	rs34806307	29937	T	C	0.282954	0.0253262	5.56545e-29	0.00415218	124.814
eqtl-a-ENSG00000000938	FGR	rs17617068	31684	C	T	-0.10863	0.0129886	6.08275e-17	0.00220281	69.9435
eqtl-a-ENSG00000000938	FGR	rs2594836	31569	A	G	0.100376	0.0137126	2.4797e-13	0.00169443	53.5788
eqtl-a-ENSG00000000938	FGR	rs149110519	25735	T	C	0.185528	0.026612	3.13329e-12	0.00188504	48.5993
eqtl-a-ENSG00000000938	FGR	rs16895831	27823	T	C	0.0831772	0.0146022	1.22651e-08	0.00116483	32.4445
eqtl-a-ENSG00000000938	FGR	rs56388170	31355	T	G	0.0774135	0.0131112	3.53932e-09	0.0011106	34.8595
eqtl-a-ENSG00000000938	FGR	rs149007767	30077	T	C	-0.163765	0.0166246	6.78578e-23	0.00321593	97.0311
eqtl-a-ENSG00000000938	FGR	rs741738	17978	A	G	-0.110495	0.0149798	1.6263e-13	0.00301731	54.4033
eqtl-a-ENSG00000000938	FGR	rs77526211	29277	A	G	0.182278	0.0292309	4.4948e-10	0.00132642	38.8825
eqtl-a-ENSG00000000971	CFH	rs203683	31529	C	G	0.153282	0.01205	4.5436e-37	0.00510593	161.801
eqtl-a-ENSG00000000971	CFH	rs523427	29788	G	A	-0.186279	0.0288023	9.97011e-11	0.00140224	41.8258
eqtl-a-ENSG00000000971	CFH	rs1317082	31644	G	A	-0.120934	0.0137489	1.41775e-18	0.00243898	77.363
eqtl-a-ENSG00000000971	CFH	rs6897932	31259	T	C	-0.0765344	0.0135048	1.44981e-08	0.0010264	32.1151
eqtl-a-ENSG00000001084	GCLC	rs6942249	31315	A	G	-0.0807579	0.014345	1.80418e-08	0.00101106	31.6914
eqtl-a-ENSG00000001084	GCLC	rs809942	31644	A	G	-0.209273	0.0151051	1.19316e-43	0.00602922	191.934
eqtl-a-ENSG00000001084	GCLC	rs661603	31644	C	T	-0.212352	0.0118763	1.6761e-71	0.0100021	319.686
eqtl-a-ENSG00000001561	ENPP4	rs2057148	30696	C	G	-0.0685989	0.0125754	4.89734e-08	0.000968474	29.7552
eqtl-a-ENSG00000001561	ENPP4	rs56139334	31355	T	C	-0.81601	0.0229873	1e-200	0.0386363	1260.05
eqtl-a-ENSG00000001561	ENPP4	rs7744030	31132	T	C	0.460012	0.0116326	1e-200	0.0478291	1563.71
eqtl-a-ENSG00000001561	ENPP4	rs77868167	31355	T	C	0.135859	0.0230028	3.5009e-09	0.00111129	34.8809
eqtl-a-ENSG00000002549	LAP3	rs148021887	25173	A	C	-0.159097	0.0252506	2.96108e-10	0.00157457	39.6959
eqtl-a-ENSG00000002549	LAP3	rs2872795	28533	C	T	0.0855677	0.0135529	2.72621e-10	0.00139509	39.8589
eqtl-a-ENSG00000002549	LAP3	rs112570672	23500	A	G	0.497758	0.0336696	1.87456e-49	0.00921451	218.536
eqtl-a-ENSG00000002549	LAP3	rs1609903	28799	C	G	-0.287426	0.0141406	7.54223e-92	0.0141434	413.13
eqtl-a-ENSG00000002549	LAP3	rs150530659	23593	C	T	-0.456437	0.0453355	7.6366e-24	0.00427799	101.356
eqtl-a-ENSG00000002549	LAP3	rs28727456	24204	G	A	0.508059	0.0147013	1e-200	0.0470232	1194.21
eqtl-a-ENSG00000002549	LAP3	rs13164856	28473	C	T	-0.0745715	0.0131962	1.59331e-08	0.00112028	31.9314
eqtl-a-ENSG00000002549	LAP3	rs4788084	28533	T	C	-0.0926903	0.012035	1.34153e-14	0.00207456	59.3125
eqtl-a-ENSG00000002726	AOC1	rs13226058	19650	A	G	-0.302282	0.0379894	1.76279e-15	0.00321174	63.3075
eqtl-a-ENSG00000002726	AOC1	rs765483	25983	T	C	0.294244	0.0285358	6.27191e-25	0.00407542	106.317
eqtl-a-ENSG00000002726	AOC1	rs73167624	23989	A	G	0.549942	0.0304821	9.21722e-73	0.0133869	325.468
eqtl-a-ENSG00000002726	AOC1	rs77270862	4993	G	T	0.299313	0.0488658	9.05691e-10	0.0074581	37.5031
eqtl-a-ENSG00000002726	AOC1	rs9657890	25885	T	C	0.398501	0.0122357	1e-200	0.0393651	1060.64
eqtl-a-ENSG00000002822	MAD1L1	rs146817114	15975	A	G	0.258917	0.0444577	5.75241e-09	0.00211868	33.9135
eqtl-a-ENSG00000002822	MAD1L1	rs73288749	25036	T	C	-0.362079	0.0448661	7.00648e-16	0.00259464	65.1231
eqtl-a-ENSG00000002822	MAD1L1	rs7801421	30902	G	C	0.365474	0.01209	1e-200	0.0287222	913.76
eqtl-a-ENSG00000002822	MAD1L1	rs3800875	31017	T	C	0.300934	0.0152919	3.25087e-86	0.0123319	387.25
eqtl-a-ENSG00000002822	MAD1L1	rs75649291	28417	T	C	-0.415204	0.0401381	4.42792e-25	0.00375145	106.999
eqtl-a-ENSG00000002822	MAD1L1	rs6463939	5668	G	A	-0.242497	0.0328778	1.63343e-13	0.00950668	54.3818
eqtl-a-ENSG00000002919	SNX11	rs56330463	31569	C	T	0.0674741	0.0120539	2.1709e-08	0.000991579	31.3322
eqtl-a-ENSG00000002919	SNX11	rs11079822	31236	A	G	-0.767698	0.0313353	1.49279e-132	0.0188535	600.185
eqtl-a-ENSG00000002919	SNX11	rs78317601	31562	G	A	-0.702722	0.0202656	1e-200	0.0366983	1202.32
eqtl-a-ENSG00000002919	SNX11	rs118036504	21129	C	T	0.336141	0.0522445	1.24291e-10	0.00195539	41.3924
eqtl-a-ENSG00000002919	SNX11	rs1473117	31567	T	C	-0.496707	0.017994	9.90832e-168	0.0235696	761.934
eqtl-a-ENSG00000002933	TMEM176A	rs12478601	31300	T	C	0.0756615	0.0120214	3.09393e-10	0.001264	39.6107
eqtl-a-ENSG00000002933	TMEM176A	rs9880192	31569	C	G	-0.0687407	0.0121727	1.6308e-08	0.00100915	31.8879
eqtl-a-ENSG00000002933	TMEM176A	rs4725338	31355	A	G	-0.247459	0.018904	3.74628e-39	0.00543532	171.345
eqtl-a-ENSG00000002933	TMEM176A	rs17173656	31684	C	T	0.310011	0.0193687	1.16413e-57	0.00802077	256.169
eqtl-a-ENSG00000002933	TMEM176A	rs3778872	31231	G	C	-0.0993911	0.0159547	4.67627e-10	0.00124106	38.8052
eqtl-a-ENSG00000002933	TMEM176A	rs71537963	31200	T	C	0.41033	0.0251818	1.0782e-59	0.00843836	265.5
eqtl-a-ENSG00000002933	TMEM176A	rs77270862	4993	G	T	0.459684	0.0487775	4.3421e-21	0.0174768	88.7781
eqtl-a-ENSG00000002933	TMEM176A	rs7781584	31270	G	A	-0.414367	0.0143821	1.55239e-182	0.0258595	830.038
eqtl-a-ENSG00000002933	TMEM176A	rs59621822	31676	G	A	-0.358062	0.011662	1e-200	0.0289004	942.634
eqtl-a-ENSG00000002933	TMEM176A	rs7212590	31569	T	C	-0.137207	0.0207568	3.83796e-11	0.0013822	43.6922
eqtl-a-ENSG00000003056	M6PR	rs117302528	9433	T	C	0.334399	0.0489682	8.56249e-12	0.00491938	46.624
eqtl-a-ENSG00000003056	M6PR	rs76450399	20275	A	G	-0.378731	0.0500134	3.65847e-14	0.00282034	57.3385
eqtl-a-ENSG00000003056	M6PR	rs6487636	31354	C	G	-0.247904	0.0215805	1.53003e-30	0.00419109	131.952
eqtl-a-ENSG00000003056	M6PR	rs11047939	31355	A	G	0.479323	0.0135131	1e-200	0.0385792	1258.11
eqtl-a-ENSG00000003056	M6PR	rs4262771	29994	C	G	-0.0842297	0.0125755	2.113e-11	0.00149347	44.8591
eqtl-a-ENSG00000003137	CYP26B1	rs981390	30971	A	G	-0.192394	0.0299847	1.39531e-10	0.00132755	41.1676
eqtl-a-ENSG00000003137	CYP26B1	rs114857151	26141	T	C	1.206	0.0377241	1e-200	0.0376252	1021.94
eqtl-a-ENSG00000003137	CYP26B1	rs141151334	16628	G	T	0.379474	0.0459779	1.54206e-16	0.00407991	68.1104
eqtl-a-ENSG00000003137	CYP26B1	rs72835275	31182	C	T	1.17139	0.0181271	1e-200	0.118103	4175.6
eqtl-a-ENSG00000003137	CYP26B1	rs17561305	24524	A	G	-0.247913	0.0353007	2.1717e-12	0.0020071	49.317
eqtl-a-ENSG00000003249	DBNDD1	rs12927153	27979	G	T	-0.138697	0.0228086	1.1944e-09	0.00131987	36.9748
eqtl-a-ENSG00000003249	DBNDD1	rs11859970	25662	C	T	-0.207678	0.0185776	5.16654e-29	0.0048462	124.959
eqtl-a-ENSG00000003249	DBNDD1	rs35991606	30398	C	T	-0.232799	0.0173184	3.41193e-41	0.00590919	180.683
eqtl-a-ENSG00000003249	DBNDD1	rs147792551	30817	G	C	0.721765	0.0235533	1e-200	0.0295707	938.988
eqtl-a-ENSG00000003393	ALS2	rs17383714	30873	T	C	0.194245	0.0212098	5.27716e-20	0.00270938	83.8684
eqtl-a-ENSG00000003393	ALS2	rs78003444	30077	A	G	-0.476044	0.0199742	1.52055e-125	0.0185351	567.971
eqtl-a-ENSG00000003393	ALS2	rs3219172	22434	C	T	-0.675177	0.049337	1.24451e-42	0.0082789	187.263
eqtl-a-ENSG00000003393	ALS2	rs10432516	30077	A	G	-0.895928	0.0257605	1e-200	0.0386616	1209.51
eqtl-a-ENSG00000003393	ALS2	rs75664718	8025	A	G	-0.220705	0.0375348	4.0977e-09	0.00428987	34.5659
eqtl-a-ENSG00000003393	ALS2	rs1532331	31684	T	G	0.0819467	0.012782	1.44381e-10	0.00129557	41.0996
eqtl-a-ENSG00000003402	CFLAR	rs6757272	25826	G	A	-0.0776808	0.0120475	1.13339e-10	0.00160723	41.5719
eqtl-a-ENSG00000003402	CFLAR	rs10200697	26609	A	G	0.12266	0.0215981	1.35329e-08	0.00121065	32.2509
eqtl-a-ENSG00000003402	CFLAR	rs2268791	25575	C	G	0.375611	0.011476	1e-200	0.0402031	1071.18
eqtl-a-ENSG00000003402	CFLAR	rs56388170	26280	T	G	0.0743565	0.0131124	1.42298e-08	0.00122213	32.1544
eqtl-a-ENSG00000003436	TFPI	rs35007051	30169	G	A	0.206291	0.0324332	2.01229e-10	0.00133918	40.4531
eqtl-a-ENSG00000003436	TFPI	rs1354034	31684	C	T	0.0818935	0.0122309	2.14783e-11	0.00141295	44.8285
eqtl-a-ENSG00000003436	TFPI	rs9376090	31300	C	T	0.104028	0.0134923	1.25806e-14	0.00189566	59.443
eqtl-a-ENSG00000004059	ARF5	rs149110519	25735	T	C	0.18717	0.0266112	2.01558e-12	0.0019186	49.4663
eqtl-a-ENSG00000004059	ARF5	rs149007767	30077	T	C	-0.134987	0.0166429	5.01996e-16	0.00218244	65.7805
eqtl-a-ENSG00000004059	ARF5	rs34029720	31564	C	T	-0.104862	0.012286	1.39894e-17	0.00230262	72.843
eqtl-a-ENSG00000004468	CD38	rs10000290	31349	G	A	0.148937	0.0169156	1.31311e-18	0.0024668	77.518
eqtl-a-ENSG00000004468	CD38	rs2497306	31086	C	A	0.0740464	0.0118872	4.68824e-10	0.00124664	38.799
eqtl-a-ENSG00000004468	CD38	rs2617170	31086	C	T	-0.0879154	0.0126168	3.21514e-12	0.00155951	48.5516
eqtl-a-ENSG00000004468	CD38	rs151181	30476	C	T	-0.066781	0.012098	3.39e-08	0.000998819	30.4684
eqtl-a-ENSG00000004468	CD38	rs12453507	31355	G	C	-0.0658343	0.011892	3.09813e-08	0.00097648	30.6455
eqtl-a-ENSG00000004534	RBM6	rs76298543	18493	C	T	-0.743165	0.0352007	6.14469e-99	0.0235352	445.678
eqtl-a-ENSG00000004534	RBM6	rs116375541	20074	A	G	0.402247	0.0479963	5.26623e-17	0.00348674	70.2307
eqtl-a-ENSG00000004534	RBM6	rs13086611	26096	T	A	0.426905	0.0124186	1e-200	0.0433221	1181.64
eqtl-a-ENSG00000004534	RBM6	rs2236939	23341	T	G	-0.509349	0.0190918	8.20352e-157	0.0295919	711.705
eqtl-a-ENSG00000004534	RBM6	rs7950696	31185	C	T	-0.0660466	0.0119728	3.45621e-08	0.000974855	30.4286
eqtl-a-ENSG00000004777	ARHGAP33	rs12984019	29827	T	C	0.0826533	0.0130905	2.7227e-10	0.00133481	39.8638
eqtl-a-ENSG00000004777	ARHGAP33	rs756783	31346	T	C	-0.389125	0.0115262	1e-200	0.0350843	1139.67
eqtl-a-ENSG00000004777	ARHGAP33	rs113559151	31682	G	A	-0.587228	0.0221543	8.18465e-155	0.021695	702.538
eqtl-a-ENSG00000004799	PDK4	rs117629564	21984	A	G	0.40349	0.0453314	5.54498e-19	0.00359086	79.2187
eqtl-a-ENSG00000004799	PDK4	rs12704801	31565	C	T	-0.251601	0.0118704	1.044e-99	0.014033	449.228
eqtl-a-ENSG00000004799	PDK4	rs142272045	28311	C	T	-0.245298	0.035039	2.54507e-12	0.00172814	49.0065
eqtl-a-ENSG00000004799	PDK4	rs4253772	31185	T	C	0.180909	0.019784	6.00759e-20	0.00267414	83.6112
eqtl-a-ENSG00000004809	SLC22A16	rs17577280	31684	A	G	-0.389752	0.0120986	1e-200	0.0317154	1037.72
eqtl-a-ENSG00000004809	SLC22A16	rs9372244	31564	C	T	0.0974519	0.0125738	9.17487e-15	0.00189946	60.0648
eqtl-a-ENSG00000004809	SLC22A16	rs13205109	20794	A	T	-0.679832	0.016526	1e-200	0.0752576	1692.1
eqtl-a-ENSG00000004809	SLC22A16	rs1080261	30746	G	T	0.270889	0.0155592	6.90399e-68	0.00976245	303.096
eqtl-a-ENSG00000004864	SLC25A13	rs17087335	31300	T	G	0.0929941	0.0147706	3.05823e-10	0.0012648	39.6357
eqtl-a-ENSG00000004864	SLC25A13	rs1016968	31179	A	T	0.400006	0.0118328	1e-200	0.035356	1142.69
eqtl-a-ENSG00000004864	SLC25A13	rs145659320	27713	G	T	0.22369	0.0380244	4.03376e-09	0.00124722	34.6049
eqtl-a-ENSG00000004866	ST7	rs1354034	31684	C	T	0.154599	0.012181	6.56599e-37	0.00505831	161.072
eqtl-a-ENSG00000004866	ST7	rs12706135	31684	C	T	-0.116213	0.0142758	3.92645e-16	0.00208719	66.2645
eqtl-a-ENSG00000004866	ST7	rs2402155	28396	T	C	0.175412	0.031743	3.27612e-08	0.00107423	30.5346
eqtl-a-ENSG00000004939	SLC4A1	rs11587735	26022	C	A	-0.111228	0.0156893	1.34493e-12	0.00192771	50.256
eqtl-a-ENSG00000004939	SLC4A1	rs9660992	26022	G	A	-0.0671283	0.0120451	2.50098e-08	0.00119215	31.0568
eqtl-a-ENSG00000004939	SLC4A1	rs12212092	21683	T	C	-0.142278	0.0235888	1.6214e-09	0.00167501	36.3767
eqtl-a-ENSG00000004939	SLC4A1	rs5033	22267	T	C	0.222934	0.0129543	2.25736e-66	0.0131258	296.132
eqtl-a-ENSG00000004939	SLC4A1	rs225245	25693	G	A	-0.133365	0.0119365	5.52841e-29	0.00483515	124.823
eqtl-a-ENSG00000004939	SLC4A1	rs12974711	26022	C	T	0.218083	0.0244285	4.36918e-19	0.00305338	79.6924
eqtl-a-ENSG00000004939	SLC4A1	rs7679	25553	C	T	0.0883408	0.0153516	8.69501e-09	0.00129423	33.1117
eqtl-a-ENSG00000004939	SLC4A1	rs6084653	26022	G	C	0.189967	0.012249	3.02482e-54	0.00915838	240.504
eqtl-a-ENSG00000004939	SLC4A1	rs6014993	21737	G	A	0.0686581	0.0118917	7.75961e-09	0.0015312	33.3316
eqtl-a-ENSG00000005020	SKAP2	rs117299259	28045	G	A	-0.655621	0.036818	6.21441e-71	0.0111801	317.069
eqtl-a-ENSG00000005020	SKAP2	rs142139359	10978	A	G	0.471421	0.0510069	2.4149e-20	0.00772095	85.4045
eqtl-a-ENSG00000005020	SKAP2	rs113662511	8581	T	C	0.524481	0.0495654	3.62744e-26	0.0128805	111.944
eqtl-a-ENSG00000005020	SKAP2	rs7805778	28198	A	G	0.568574	0.0134186	1e-200	0.0598596	1795.27
eqtl-a-ENSG00000005020	SKAP2	rs147544721	14813	C	A	0.382211	0.0531357	6.3387e-13	0.00348078	51.7339
eqtl-a-ENSG00000005020	SKAP2	rs113285204	9956	T	C	0.411383	0.0528234	6.81868e-15	0.00605505	60.6391
eqtl-a-ENSG00000005020	SKAP2	rs117435545	20857	T	C	-0.528981	0.0512092	5.15585e-25	0.00508998	106.695
eqtl-a-ENSG00000005020	SKAP2	rs185084812	24524	T	C	-0.654735	0.0302517	7.07946e-104	0.0187423	468.378
eqtl-a-ENSG00000005020	SKAP2	rs10275896	30967	C	T	0.669998	0.0131295	1e-200	0.0775685	2603.89
eqtl-a-ENSG00000005020	SKAP2	rs181684511	2516	G	T	-0.220911	0.0288606	1.9391e-14	0.022757	58.5435
eqtl-a-ENSG00000005020	SKAP2	rs67971665	26296	T	C	-0.506468	0.0377964	6.04644e-41	0.006782	179.544
eqtl-a-ENSG00000005075	POLR2J	rs78627998	28468	C	G	0.846724	0.02478	1e-200	0.0393974	1167.48
eqtl-a-ENSG00000005075	POLR2J	rs147944569	15415	A	C	-0.480843	0.047274	2.65522e-24	0.00666674	103.444
eqtl-a-ENSG00000005075	POLR2J	rs74739396	24343	A	C	0.452733	0.0461314	9.81974e-23	0.00394096	96.3064
eqtl-a-ENSG00000005075	POLR2J	rs71540934	11384	G	A	-0.241054	0.0131555	5.38394e-75	0.0286481	335.689
eqtl-a-ENSG00000005075	POLR2J	rs146928022	15545	T	C	-0.370853	0.0401852	2.73653e-20	0.00544889	85.156
eqtl-a-ENSG00000005075	POLR2J	rs113296404	20836	C	T	0.983849	0.021871	1e-200	0.088522	2023.38
eqtl-a-ENSG00000005075	POLR2J	rs138561863	5660	G	A	-0.314947	0.0546736	8.38147e-09	0.0058286	33.1716
eqtl-a-ENSG00000005102	MEOX1	rs5026472	31569	G	C	0.0758721	0.0118871	1.74109e-10	0.00128882	40.7366
eqtl-a-ENSG00000005102	MEOX1	rs72928038	29113	A	G	-0.11399	0.0162832	2.54859e-12	0.00168049	49.0032
eqtl-a-ENSG00000005102	MEOX1	rs147832718	30017	G	T	-0.170008	0.0276328	7.63185e-10	0.00125943	37.8495
eqtl-a-ENSG00000005102	MEOX1	rs112684675	24801	T	C	-0.361654	0.0474188	2.4027e-14	0.00233991	58.1635
eqtl-a-ENSG00000005102	MEOX1	rs72836582	30902	T	C	0.107757	0.0187186	8.58242e-09	0.00107125	33.1372
eqtl-a-ENSG00000005102	MEOX1	rs35953779	31383	C	G	0.389037	0.0115903	1e-200	0.0346561	1126.59
eqtl-a-ENSG00000005156	LIG3	rs12941768	31684	G	A	0.1969	0.0133996	7.00164e-49	0.0067689	215.914
eqtl-a-ENSG00000005156	LIG3	rs2291190	31355	C	T	0.193998	0.0185784	1.59404e-25	0.00346548	109.031
eqtl-a-ENSG00000005156	LIG3	rs12450763	31566	C	A	0.430557	0.011772	1e-200	0.0406552	1337.62
eqtl-a-ENSG00000005156	LIG3	rs4251710	31684	C	A	-0.135946	0.0211365	1.26099e-10	0.00130395	41.3656
eqtl-a-ENSG00000005175	RPAP3	rs149007767	30037	T	C	0.15163	0.0166327	7.78037e-20	0.00275923	83.1028
eqtl-a-ENSG00000005175	RPAP3	rs75647145	29619	A	G	0.218903	0.0335031	6.42096e-11	0.00143925	42.6878
eqtl-a-ENSG00000005175	RPAP3	rs7976419	30124	C	G	0.158735	0.014417	3.41271e-28	0.0040081	121.218
eqtl-a-ENSG00000005175	RPAP3	rs61918136	31527	A	C	-0.818859	0.0203231	1e-200	0.0489721	1623.34
eqtl-a-ENSG00000005238	ATOSB	rs35426954	25572	A	G	-0.0928409	0.0145428	1.72302e-10	0.00159121	40.752
eqtl-a-ENSG00000005238	ATOSB	rs10491510	18937	T	C	-0.39681	0.0456896	3.78704e-18	0.00396728	75.4197
eqtl-a-ENSG00000005238	ATOSB	rs6084653	30650	G	C	0.103918	0.0123219	3.35197e-17	0.0023152	71.121
eqtl-a-ENSG00000005249	PRKAR2B	rs1354034	31684	C	T	0.320298	0.01195	2.96483e-158	0.0221715	718.365
eqtl-a-ENSG00000005249	PRKAR2B	rs6466154	31684	G	A	-0.159996	0.0118347	1.20476e-41	0.00573543	182.758
eqtl-a-ENSG00000005249	PRKAR2B	rs7896518	31569	G	A	0.0687004	0.0120339	1.13781e-08	0.00103133	32.5895
eqtl-a-ENSG00000005249	PRKAR2B	rs505404	31569	G	T	0.101894	0.0142947	1.01836e-12	0.0016069	50.8065
eqtl-a-ENSG00000005249	PRKAR2B	rs11553699	30031	G	A	0.113437	0.019026	2.48863e-09	0.00118231	35.5456
eqtl-a-ENSG00000005302	MSL3	rs56388170	9188	T	G	-0.0935656	0.0131037	9.30679e-13	0.00551849	50.9741
eqtl-a-ENSG00000005302	MSL3	rs149007767	8025	T	C	0.162309	0.0166256	1.6293e-22	0.011737	95.2845
eqtl-a-ENSG00000005302	MSL3	rs13277976	9188	T	A	-0.108421	0.0144789	6.99359e-14	0.00606586	56.061
eqtl-a-ENSG00000005379	TSPOAP1	rs2516448	30773	C	T	0.065995	0.012059	4.42976e-08	0.000972315	29.9482
eqtl-a-ENSG00000005379	TSPOAP1	rs7025728	23577	A	G	-0.0830294	0.0131332	2.5787e-10	0.00169238	39.9656
eqtl-a-ENSG00000005379	TSPOAP1	rs12716977	31026	C	T	0.0779259	0.0119295	6.47292e-11	0.0013734	42.6669
eqtl-a-ENSG00000005379	TSPOAP1	rs12948345	31352	T	C	0.210291	0.0159552	1.14393e-39	0.00551026	173.704
eqtl-a-ENSG00000005379	TSPOAP1	rs259981	29001	A	T	0.0926115	0.012307	5.2723e-14	0.00194879	56.6233
eqtl-a-ENSG00000005381	MPO	rs17005891	31684	A	G	-0.130743	0.0148606	1.39027e-18	0.00243705	77.3993
eqtl-a-ENSG00000005381	MPO	rs7846314	31569	T	A	-0.113162	0.0155185	3.0493e-13	0.00168155	53.1709
eqtl-a-ENSG00000005381	MPO	rs12716641	31569	C	T	0.067476	0.0118966	1.41299e-08	0.001018	32.1681
eqtl-a-ENSG00000005381	MPO	rs4325427	31569	T	C	0.0728089	0.0127905	1.25271e-08	0.00102539	32.4016
eqtl-a-ENSG00000005381	MPO	rs2856857	31567	A	G	0.593632	0.0162906	1e-200	0.0403675	1327.8
eqtl-a-ENSG00000005381	MPO	rs2585830	31224	G	T	0.0926217	0.0147449	3.35112e-10	0.00126213	39.4561
eqtl-a-ENSG00000005381	MPO	rs57228624	13932	C	T	-0.12086	0.014144	1.28322e-17	0.00521359	73.006
eqtl-a-ENSG00000005381	MPO	rs2224538	31684	C	T	0.069536	0.0125664	3.1408e-08	0.000965469	30.6175
eqtl-a-ENSG00000005381	MPO	rs1012068	31300	G	T	-0.077882	0.0132977	4.71867e-09	0.00109472	34.2999
eqtl-a-ENSG00000005471	ABCB4	rs9275406	29827	T	G	-0.0764577	0.0135867	1.8273e-08	0.00106058	31.6654
eqtl-a-ENSG00000005471	ABCB4	rs45493392	31569	G	A	-0.344006	0.0156794	1.07895e-106	0.015019	481.333
eqtl-a-ENSG00000005471	ABCB4	rs80351204	9117	A	G	-0.324501	0.0524946	6.33753e-10	0.00417383	38.2039
eqtl-a-ENSG00000005471	ABCB4	rs12453507	31569	G	C	-0.0816268	0.0118851	6.51929e-12	0.00149194	47.1664
eqtl-a-ENSG00000005513	SOX8	rs3774937	31569	C	T	0.0778899	0.0127359	9.61944e-10	0.00118339	37.4003
eqtl-a-ENSG00000005513	SOX8	rs4388254	30902	T	C	-0.163216	0.0261485	4.32006e-10	0.00125921	38.9586
eqtl-a-ENSG00000005513	SOX8	rs443887	23787	G	A	0.186115	0.0165221	1.96698e-29	0.00530618	126.881
eqtl-a-ENSG00000005513	SOX8	rs11863963	31146	C	G	-0.200241	0.0121425	4.25794e-61	0.00865589	271.933
eqtl-a-ENSG00000005844	ITGAL	rs1354034	31684	C	T	-0.100944	0.0122208	1.4568e-16	0.00214876	68.2236
eqtl-a-ENSG00000005844	ITGAL	rs149110519	25735	T	C	0.187114	0.0266112	2.04456e-12	0.00191746	49.4367
eqtl-a-ENSG00000005844	ITGAL	rs11574938	31481	C	G	-0.304278	0.0116715	7.94328e-150	0.0211331	679.611
eqtl-a-ENSG00000005961	ITGA2B	rs826415	31355	G	T	0.153388	0.0128213	5.51188e-33	0.00454395	143.117
eqtl-a-ENSG00000005961	ITGA2B	rs4670221	31470	G	C	-0.0873612	0.012609	4.25011e-12	0.00152306	48.0008
eqtl-a-ENSG00000005961	ITGA2B	rs1354034	31470	C	T	0.570761	0.011269	1e-200	0.0753717	2565.13
eqtl-a-ENSG00000005961	ITGA2B	rs114694170	29817	C	T	0.182841	0.0266851	7.2929e-12	0.00157204	46.944
eqtl-a-ENSG00000005961	ITGA2B	rs9399137	31355	C	T	0.073788	0.0134814	4.41977e-08	0.000954509	29.9553
eqtl-a-ENSG00000005961	ITGA2B	rs10820606	25947	C	A	0.0917561	0.0139766	5.21075e-11	0.00165828	43.0956
eqtl-a-ENSG00000005961	ITGA2B	rs10761741	31470	T	G	0.182517	0.0119574	1.3326e-52	0.00734908	232.973
eqtl-a-ENSG00000005961	ITGA2B	rs505404	31355	G	T	0.211064	0.0142098	6.63285e-50	0.00698716	220.61
eqtl-a-ENSG00000005961	ITGA2B	rs10876550	31470	A	G	0.196102	0.0119883	3.82737e-60	0.00843092	267.56
eqtl-a-ENSG00000005961	ITGA2B	rs11553699	29817	G	A	0.232392	0.0189493	1.4171e-34	0.00501888	150.393
eqtl-a-ENSG00000005961	ITGA2B	rs2950393	31355	A	G	0.0696781	0.0127721	4.8863e-08	0.000948307	29.7605
eqtl-a-ENSG00000005961	ITGA2B	rs10852622	19914	G	A	0.10692	0.0130431	2.45641e-16	0.00336306	67.1912
eqtl-a-ENSG00000005961	ITGA2B	rs10512472	31470	C	T	0.429713	0.015097	3.3266e-178	0.025098	810.118
eqtl-a-ENSG00000005961	ITGA2B	rs11082304	31086	T	G	0.0821669	0.0118836	4.69894e-12	0.00153556	47.8046
eqtl-a-ENSG00000005961	ITGA2B	rs13042885	31355	T	C	-0.0944323	0.0131712	7.51104e-13	0.00163671	51.4
eqtl-a-ENSG00000006007	GDE1	rs3811444	31684	T	C	-0.0747402	0.01257	2.7477e-09	0.00111459	35.3517
eqtl-a-ENSG00000006007	GDE1	rs6592965	31684	A	G	0.093121	0.0119389	6.21012e-15	0.00191643	60.833
eqtl-a-ENSG00000006007	GDE1	rs118174930	29715	C	A	0.476693	0.0319531	2.50207e-50	0.00743422	222.547
eqtl-a-ENSG00000006007	GDE1	rs12929106	24117	A	G	0.29756	0.0398922	8.71766e-14	0.0023017	55.6336
eqtl-a-ENSG00000006007	GDE1	rs35659432	30958	A	G	-0.799882	0.0259658	1e-200	0.0297415	948.9
eqtl-a-ENSG00000006007	GDE1	rs28576302	30902	C	T	-0.966815	0.0272274	1e-200	0.039203	1260.8
eqtl-a-ENSG00000006007	GDE1	rs7210990	31569	A	C	-0.0661553	0.0118982	2.6947e-08	0.00097832	30.9129
eqtl-a-ENSG00000006015	REX1BD	rs10405364	26196	G	A	-0.136026	0.0224165	1.29351e-09	0.00140366	36.8193
eqtl-a-ENSG00000006015	REX1BD	rs10414427	21129	C	T	-0.517569	0.0111578	1e-200	0.0924237	2151.48
eqtl-a-ENSG00000006015	REX1BD	rs757348	26079	T	A	0.273656	0.0226486	1.30527e-33	0.00556688	145.98
eqtl-a-ENSG00000006015	REX1BD	rs117558072	20235	C	A	0.198377	0.0356319	2.58571e-08	0.00152946	30.9929
eqtl-a-ENSG00000006282	SPATA20	rs11655670	31676	A	G	-0.275025	0.0124063	6.96627e-109	0.0152772	491.397
eqtl-a-ENSG00000006282	SPATA20	rs7220357	31555	C	T	-0.0943618	0.0132938	1.26386e-12	0.00159416	50.381
eqtl-a-ENSG00000006282	SPATA20	rs144232687	30077	T	C	-0.412784	0.0128972	1e-200	0.0329363	1024.3
eqtl-a-ENSG00000006282	SPATA20	rs62059698	31684	G	A	0.588087	0.0144966	1e-200	0.0493764	1645.6
eqtl-a-ENSG00000006282	SPATA20	rs2107440	26121	A	G	-0.200178	0.0126253	1.28588e-56	0.00953235	251.371
eqtl-a-ENSG00000006282	SPATA20	rs11655373	26701	A	G	0.154614	0.0133225	3.86901e-31	0.00501896	134.677
eqtl-a-ENSG00000006282	SPATA20	rs3760403	31684	G	A	-0.0984851	0.0118755	1.10433e-16	0.00216599	68.7717
eqtl-a-ENSG00000006530	AGK	rs270601	31684	C	T	-0.0768826	0.012641	1.18839e-09	0.00116613	36.9884
eqtl-a-ENSG00000006530	AGK	rs3779086	31567	T	C	0.20629	0.0119204	4.26776e-67	0.00939811	299.466
eqtl-a-ENSG00000006530	AGK	rs73153906	23222	T	G	-0.390945	0.0433954	2.07922e-19	0.0034828	81.1534
eqtl-a-ENSG00000006534	ALDH3B1	rs1449263	31684	T	C	0.0726661	0.0119574	1.22301e-09	0.00116424	36.9286
eqtl-a-ENSG00000006534	ALDH3B1	rs149110519	25735	T	C	0.261024	0.0265671	8.7882e-23	0.00373699	96.5248
eqtl-a-ENSG00000006534	ALDH3B1	rs10980797	31569	G	A	-0.0665947	0.0119087	2.24213e-08	0.0009896	31.2697
eqtl-a-ENSG00000006534	ALDH3B1	rs2286164	31683	G	A	-0.313679	0.0139727	1.29718e-111	0.0156578	503.945
eqtl-a-ENSG00000006534	ALDH3B1	rs145506132	8975	A	G	-0.312926	0.0486885	1.29981e-10	0.00458144	41.2984
eqtl-a-ENSG00000006607	FARP2	rs73114178	30597	G	A	0.424463	0.0140146	1e-200	0.0291079	917.255
eqtl-a-ENSG00000006607	FARP2	rs4303712	30594	C	T	-0.0997212	0.0168588	3.31467e-09	0.00114232	34.9859
eqtl-a-ENSG00000006607	FARP2	rs6726954	30598	G	A	0.136089	0.0121269	3.1798e-29	0.00409892	125.927
eqtl-a-ENSG00000006625	GGCT	rs736781	31470	T	C	0.473269	0.0143903	1e-200	0.033228	1081.56
eqtl-a-ENSG00000006625	GGCT	rs2709778	31470	G	A	-0.171042	0.0201572	2.14981e-17	0.00228274	71.9975
eqtl-a-ENSG00000006625	GGCT	rs10279910	25181	T	A	-0.150439	0.024729	1.1766e-09	0.00146756	37.0061
eqtl-a-ENSG00000006638	TBXA2R	rs1354034	31684	C	T	0.139305	0.0121941	3.17322e-30	0.00410212	130.499
eqtl-a-ENSG00000006638	TBXA2R	rs342296	31355	A	G	-0.0696284	0.0119729	6.04171e-09	0.00107745	33.8179
eqtl-a-ENSG00000006638	TBXA2R	rs4807492	23991	A	G	-0.133344	0.0120889	2.73275e-28	0.00504578	121.657
eqtl-a-ENSG00000006652	IFRD1	rs56330463	31569	C	T	-0.102005	0.0120367	2.36265e-17	0.00226976	71.8126
eqtl-a-ENSG00000006652	IFRD1	rs149110519	25735	T	C	0.1668	0.0266207	3.7139e-10	0.00152324	39.2572
eqtl-a-ENSG00000006652	IFRD1	rs1234378	27503	C	A	0.397603	0.0436754	8.73776e-20	0.00300427	82.8694
eqtl-a-ENSG00000006652	IFRD1	rs6966318	31683	C	T	0.527231	0.0131216	1e-200	0.0484861	1614.36
eqtl-a-ENSG00000006652	IFRD1	rs76272652	9002	G	A	-0.309495	0.0476953	8.64172e-11	0.00465576	42.0978
eqtl-a-ENSG00000006652	IFRD1	rs56384744	30294	A	C	-0.239767	0.0372545	1.22659e-10	0.00136544	41.4183
eqtl-a-ENSG00000006652	IFRD1	rs76274372	29658	C	A	0.657218	0.0211258	1e-200	0.0316013	967.75
eqtl-a-ENSG00000006715	VPS41	rs757685	31355	A	G	-0.354999	0.0158956	1.76604e-110	0.0156581	498.738
eqtl-a-ENSG00000006715	VPS41	rs10239557	31355	T	C	0.126587	0.0131283	5.30396e-22	0.00295644	92.968
eqtl-a-ENSG00000006715	VPS41	rs6963017	31469	G	A	-0.191018	0.0182159	9.9747e-26	0.00348217	109.956
eqtl-a-ENSG00000006744	ELAC2	rs11650537	31228	T	C	0.357843	0.0116237	1e-200	0.0294556	947.695
eqtl-a-ENSG00000006744	ELAC2	rs7225631	31355	A	G	0.157101	0.012843	2.08689e-34	0.00474953	149.623
eqtl-a-ENSG00000006744	ELAC2	rs138142208	26119	C	T	-0.314915	0.0423005	9.70957e-14	0.00211748	55.4195
eqtl-a-ENSG00000007047	MARK4	rs141651018	26236	T	C	0.201492	0.0335039	1.81001e-09	0.00137667	36.1653
eqtl-a-ENSG00000007047	MARK4	rs73048457	26366	C	T	0.193322	0.0327765	3.67934e-09	0.00131771	34.786
eqtl-a-ENSG00000007047	MARK4	rs184688	28464	G	A	-0.413205	0.0119822	1e-200	0.0401039	1189.12
eqtl-a-ENSG00000007047	MARK4	rs17875633	28473	C	T	-0.223196	0.020402	7.41993e-28	0.00418574	119.673
eqtl-a-ENSG00000007129	CEACAM21	rs73047262	24423	T	C	-0.243815	0.022855	1.43681e-26	0.0046381	113.795
eqtl-a-ENSG00000007129	CEACAM21	rs887391	26605	T	C	0.423529	0.0135916	1e-200	0.0352122	970.94
eqtl-a-ENSG00000007129	CEACAM21	rs112335177	14710	T	C	-0.289978	0.0474565	9.93825e-10	0.00253177	37.3319
eqtl-a-ENSG00000007129	CEACAM21	rs11881921	26483	A	G	0.100804	0.0123261	2.88602e-16	0.00251908	66.8762
eqtl-a-ENSG00000007129	CEACAM21	rs4803482	20579	A	G	0.258388	0.0317064	3.66353e-16	0.00321682	66.4062
eqtl-a-ENSG00000007168	PAFAH1B1	rs8076127	25827	G	T	-0.0874664	0.012528	2.91407e-12	0.00188376	48.74
eqtl-a-ENSG00000007168	PAFAH1B1	rs115107247	21583	A	G	-0.430525	0.0412942	1.8906e-25	0.00501101	108.687
eqtl-a-ENSG00000007168	PAFAH1B1	rs66494490	26157	T	C	-0.138147	0.0251964	4.18167e-08	0.00114794	30.0589
eqtl-a-ENSG00000007168	PAFAH1B1	rs11654991	26071	A	G	-0.201224	0.0121018	4.39845e-62	0.0104935	276.456
eqtl-a-ENSG00000007237	GAS7	rs76840964	31240	G	A	-0.115124	0.0179014	1.26771e-10	0.00132212	41.3552
eqtl-a-ENSG00000007237	GAS7	rs1375493	31569	A	G	0.104832	0.0119731	2.03002e-18	0.00242248	76.6562
eqtl-a-ENSG00000007237	GAS7	rs9880192	31569	C	G	-0.0755519	0.0121699	5.35945e-10	0.00121934	38.538
eqtl-a-ENSG00000007237	GAS7	rs56330463	31569	C	T	0.0818477	0.0120476	1.09219e-11	0.00145988	46.1513
eqtl-a-ENSG00000007237	GAS7	rs149110519	25735	T	C	0.165229	0.0266214	5.42126e-10	0.00149464	38.5192
eqtl-a-ENSG00000007237	GAS7	rs16895831	27823	T	C	0.131649	0.0145769	1.69785e-19	0.002923	81.5593
eqtl-a-ENSG00000007237	GAS7	rs55793580	31569	T	C	-0.145767	0.0158031	2.8622e-20	0.00268784	85.0759
eqtl-a-ENSG00000007237	GAS7	rs3184504	28418	C	T	0.0752626	0.011929	2.80841e-10	0.00139878	39.8034
eqtl-a-ENSG00000007237	GAS7	rs9905556	27325	T	C	0.694889	0.0380215	1.28027e-74	0.0120763	333.995
eqtl-a-ENSG00000007237	GAS7	rs11078832	31684	G	A	-0.337262	0.0125347	1.84927e-159	0.0223386	723.902
eqtl-a-ENSG00000007237	GAS7	rs58209168	31226	A	T	0.265873	0.021455	2.88735e-35	0.00489378	153.555
eqtl-a-ENSG00000007237	GAS7	rs12936206	31684	G	A	0.102188	0.0124404	2.13599e-16	0.00212504	67.4689
eqtl-a-ENSG00000007264	MATK	rs2247056	30389	C	T	0.081439	0.013792	3.53069e-09	0.00114603	34.8644
eqtl-a-ENSG00000007264	MATK	rs9420589	31270	T	G	0.0697712	0.0120121	6.31481e-09	0.00107775	33.7355
eqtl-a-ENSG00000007264	MATK	rs8109446	17628	G	A	0.338555	0.0284855	1.40961e-32	0.00794953	141.241
eqtl-a-ENSG00000007264	MATK	rs7245624	23655	A	G	-0.135977	0.0122821	1.7346e-28	0.00515488	122.56
eqtl-a-ENSG00000007264	MATK	rs34503630	31017	C	T	-0.103322	0.0131434	3.80452e-15	0.00198841	61.7934
eqtl-a-ENSG00000007264	MATK	rs55908509	22490	A	G	0.0733618	0.0126582	6.80769e-09	0.00149128	33.5859
eqtl-a-ENSG00000007312	CD79B	rs34794906	27280	C	T	-0.0988592	0.0128365	1.34586e-14	0.00216947	59.3074
eqtl-a-ENSG00000007312	CD79B	rs10098310	31355	A	G	0.0779137	0.0120219	9.09913e-11	0.00133781	42.0004
eqtl-a-ENSG00000007312	CD79B	rs653178	28204	T	C	0.07383	0.0119256	5.98605e-10	0.00135708	38.3243
eqtl-a-ENSG00000007312	CD79B	rs12232384	31470	A	C	0.0832351	0.014584	1.1485e-08	0.00103398	32.5711
eqtl-a-ENSG00000007312	CD79B	rs8067378	31086	G	A	-0.103389	0.0118718	3.07114e-18	0.00243384	75.8381
eqtl-a-ENSG00000007312	CD79B	rs12603821	31374	A	G	-0.162302	0.0122729	6.34454e-40	0.00554331	174.874
eqtl-a-ENSG00000007312	CD79B	rs4810485	31086	G	T	-0.0977354	0.0136628	8.46447e-13	0.00164341	51.1678
eqtl-a-ENSG00000007341	ST7L	rs147836155	21876	T	C	0.275296	0.04413	4.42629e-10	0.00177579	38.9128
eqtl-a-ENSG00000007341	ST7L	rs351362	30901	T	C	-0.384084	0.0116818	1e-200	0.0338008	1080.95
eqtl-a-ENSG00000007341	ST7L	rs7522283	24642	C	G	-0.177072	0.0145752	5.83579e-34	0.0059539	147.583
eqtl-a-ENSG00000007341	ST7L	rs184305120	26273	C	T	-0.224247	0.0371123	1.51649e-09	0.00138773	36.5077
eqtl-a-ENSG00000007516	BAIAP3	rs10774624	28089	A	G	0.0662741	0.011926	2.74448e-08	0.00109821	30.8793
eqtl-a-ENSG00000007516	BAIAP3	rs4318204	19733	C	T	0.0727861	0.0132245	3.71689e-08	0.00153278	30.2897
eqtl-a-ENSG00000007516	BAIAP3	rs8048759	19734	T	C	-0.100945	0.0120148	4.40453e-17	0.00356427	70.5818
eqtl-a-ENSG00000007516	BAIAP3	rs8063	23991	G	A	-0.42967	0.0128811	1e-200	0.0443228	1112.57
eqtl-a-ENSG00000007541	PIGQ	rs148117344	17064	C	T	0.246621	0.0436197	1.56939e-08	0.00186983	31.9627
eqtl-a-ENSG00000007541	PIGQ	rs12444525	23849	A	G	0.373011	0.0125065	1.84077e-195	0.0359582	889.478
eqtl-a-ENSG00000007541	PIGQ	rs8073060	31185	A	T	0.141573	0.0128635	3.58344e-28	0.00386913	121.12
eqtl-a-ENSG00000007944	MYLIP	rs1260326	31300	C	T	0.121926	0.0121658	1.22011e-23	0.00319872	100.435
eqtl-a-ENSG00000007944	MYLIP	rs2142675	31556	G	C	-0.151864	0.012757	1.12279e-32	0.00447079	141.705
eqtl-a-ENSG00000007944	MYLIP	rs2021900	31684	T	C	-0.461163	0.0200996	1.69824e-116	0.0163432	526.389
eqtl-a-ENSG00000007944	MYLIP	rs7841189	31684	T	C	0.106758	0.0184241	6.85662e-09	0.00105859	33.5738
eqtl-a-ENSG00000007944	MYLIP	rs964184	31300	C	G	0.102136	0.0167392	1.0501e-09	0.00118803	37.2272
eqtl-a-ENSG00000007944	MYLIP	rs1265564	31240	C	A	0.0725461	0.0120359	1.66621e-09	0.0011616	36.3281
eqtl-a-ENSG00000007944	MYLIP	rs247617	31569	A	C	0.0781973	0.0127775	9.36936e-10	0.00118499	37.4511
eqtl-a-ENSG00000007968	E2F2	rs114352248	30547	T	C	0.167078	0.0223143	7.02587e-14	0.00183192	56.0588
eqtl-a-ENSG00000007968	E2F2	rs1172130	31684	A	G	0.0802265	0.0122231	5.25896e-11	0.00135782	43.077
eqtl-a-ENSG00000007968	E2F2	rs11587735	31569	C	A	0.0902321	0.0156988	9.05191e-09	0.00104538	33.034
eqtl-a-ENSG00000007968	E2F2	rs1354034	31684	C	T	-0.0745629	0.0122343	1.09711e-09	0.00117095	37.1415
eqtl-a-ENSG00000007968	E2F2	rs12212092	26412	T	C	-0.150645	0.0235851	1.68729e-10	0.00154228	40.7945
eqtl-a-ENSG00000007968	E2F2	rs6592965	31684	A	G	0.142312	0.0119045	6.15744e-33	0.00449021	142.9
eqtl-a-ENSG00000007968	E2F2	rs8073060	31185	A	T	0.126438	0.0128747	9.1791e-23	0.00308315	96.4391
eqtl-a-ENSG00000007968	E2F2	rs35033748	27324	C	T	0.0899397	0.0144505	4.84641e-10	0.00141572	38.7352
eqtl-a-ENSG00000007968	E2F2	rs9944715	31569	G	A	-0.0938822	0.0135605	4.4157e-12	0.00151599	47.9278
eqtl-a-ENSG00000007968	E2F2	rs16989695	24632	A	G	-0.0712206	0.0118919	2.10882e-09	0.00145404	35.8652
eqtl-a-ENSG00000007968	E2F2	rs117963839	27738	T	C	-0.135463	0.0157011	6.25461e-18	0.00267635	74.4303
eqtl-a-ENSG00000007968	E2F2	rs855791	27015	G	A	0.0696246	0.0119712	6.02726e-09	0.00125055	33.8234
eqtl-a-ENSG00000008018	PSMB1	rs4554352	1575	C	A	0.101983	0.012853	2.11544e-15	0.0384365	62.8774
eqtl-a-ENSG00000008018	PSMB1	rs10946271	31559	C	T	-0.362156	0.0115066	1e-200	0.0304335	990.535
eqtl-a-ENSG00000008018	PSMB1	rs9366235	25240	T	C	-0.169583	0.0123765	9.87643e-43	0.00738348	187.73
eqtl-a-ENSG00000008083	JARID2	rs115972027	23532	T	G	-0.354568	0.0462188	1.69863e-14	0.0024947	58.8471
eqtl-a-ENSG00000008083	JARID2	rs148916699	31559	T	C	-0.573402	0.0206928	5.26017e-169	0.0237529	767.808
eqtl-a-ENSG00000008083	JARID2	rs114822866	30740	T	G	-0.20428	0.0312795	6.53281e-11	0.00138556	42.6485
eqtl-a-ENSG00000008083	JARID2	rs116666415	27367	C	T	0.236527	0.0430065	3.80654e-08	0.00110404	30.2456
eqtl-a-ENSG00000008083	JARID2	rs149110519	25735	T	C	-0.164987	0.0266215	5.73311e-10	0.00149026	38.4061
eqtl-a-ENSG00000008083	JARID2	rs112441779	30929	T	C	-0.919173	0.0278884	1e-200	0.0339305	1086.22
eqtl-a-ENSG00000008083	JARID2	rs56388170	31355	T	G	0.0895459	0.0131057	8.35026e-12	0.00148668	46.6813
eqtl-a-ENSG00000008256	CYTH3	rs13325613	31355	T	G	-0.16198	0.0212421	2.42885e-14	0.00185104	58.1434
eqtl-a-ENSG00000008256	CYTH3	rs4502545	31355	A	G	0.116886	0.0154746	4.24033e-14	0.00181631	57.0504
eqtl-a-ENSG00000008256	CYTH3	rs6457374	30389	T	C	0.0882553	0.0137996	1.59919e-10	0.00134415	40.8997
eqtl-a-ENSG00000008256	CYTH3	rs852162	31349	T	C	0.0983948	0.0118844	1.24022e-16	0.00218181	68.5428
eqtl-a-ENSG00000008256	CYTH3	rs6958932	29413	G	A	-0.524508	0.0330382	9.2918e-57	0.00849624	252.024
eqtl-a-ENSG00000008283	CYB561	rs13325613	31355	T	G	-0.120899	0.0212615	1.29751e-08	0.00103016	32.3318
eqtl-a-ENSG00000008283	CYB561	rs6881706	31355	T	G	-0.0886551	0.0134304	4.0785e-11	0.00138778	43.5714
eqtl-a-ENSG00000008283	CYB561	rs1521	30773	T	C	0.0854549	0.0140613	1.22149e-09	0.00119876	36.9313
eqtl-a-ENSG00000008283	CYB561	rs4968775	31352	C	G	-0.176842	0.0118109	1.10561e-50	0.00709979	224.17
eqtl-a-ENSG00000008283	CYB561	rs2412973	30492	A	C	-0.0666941	0.0119173	2.18852e-08	0.00102609	31.3178
eqtl-a-ENSG00000008294	SPAG9	rs149007767	29863	T	C	0.109456	0.0166562	4.98425e-11	0.001444	43.1815
eqtl-a-ENSG00000008294	SPAG9	rs56388170	31141	T	G	0.111053	0.013094	2.23254e-17	0.00230452	71.9264
eqtl-a-ENSG00000008294	SPAG9	rs1006702	15425	G	T	-0.448073	0.049823	2.39718e-19	0.00521605	80.8689
eqtl-a-ENSG00000008294	SPAG9	rs8125	31355	T	C	0.353333	0.0213563	1.75106e-61	0.00865435	273.709
eqtl-a-ENSG00000008294	SPAG9	rs41456547	31352	G	T	0.160735	0.023819	1.49899e-11	0.00145037	45.5351
eqtl-a-ENSG00000008300	CELSR3	rs2286652	28168	A	G	-0.362248	0.018554	6.86436e-85	0.0133519	381.159
eqtl-a-ENSG00000008300	CELSR3	rs354033	30935	A	G	0.105794	0.0137132	1.21171e-14	0.00192026	59.5136
eqtl-a-ENSG00000008300	CELSR3	rs725660	30935	A	C	-0.0803688	0.0125226	1.3808e-10	0.00132971	41.1868
eqtl-a-ENSG00000008394	MGST1	rs1375493	31569	A	G	0.0755663	0.0119888	2.91561e-10	0.00125689	39.7262
eqtl-a-ENSG00000008394	MGST1	rs9880192	31569	C	G	-0.075331	0.01217	6.01645e-10	0.00121221	38.3124
eqtl-a-ENSG00000008394	MGST1	rs10098310	31569	A	G	-0.0925011	0.0120145	1.37151e-14	0.00187416	59.2727
eqtl-a-ENSG00000008394	MGST1	rs4149190	31676	A	T	-0.57357	0.0231522	1.71002e-135	0.0190074	613.707
eqtl-a-ENSG00000008394	MGST1	rs35979828	29836	T	C	-0.228224	0.0255771	4.53002e-19	0.00266147	79.6143
eqtl-a-ENSG00000008394	MGST1	rs2239630	31569	G	A	0.103973	0.0118801	2.09604e-18	0.0024204	76.5902
eqtl-a-ENSG00000008394	MGST1	rs11641016	31569	G	C	0.0820861	0.0146491	2.10189e-08	0.00099363	31.3971
eqtl-a-ENSG00000008394	MGST1	rs372883	31684	C	T	-0.124268	0.0118581	1.06979e-25	0.00345419	109.815
eqtl-a-ENSG00000008438	PGLYRP1	rs149110519	25735	T	C	0.359205	0.0264857	6.72822e-42	0.00709651	183.92
eqtl-a-ENSG00000008438	PGLYRP1	rs4727027	31185	A	G	-0.0721836	0.0123778	5.48984e-09	0.00108936	34.0065
eqtl-a-ENSG00000008438	PGLYRP1	rs56388170	31355	T	G	-0.184542	0.0130351	1.68112e-45	0.00635167	200.417
eqtl-a-ENSG00000008438	PGLYRP1	rs7846314	31569	T	A	-0.155767	0.0154923	8.76799e-24	0.00319205	101.086
eqtl-a-ENSG00000008438	PGLYRP1	rs12264390	31569	C	T	-0.119773	0.0145435	1.78649e-16	0.00214381	67.8192
eqtl-a-ENSG00000008438	PGLYRP1	rs8102495	31684	G	A	0.36371	0.0115036	1e-200	0.0305853	999.575
eqtl-a-ENSG00000008438	PGLYRP1	rs12151345	31300	T	C	0.106064	0.0118831	4.42486e-19	0.0025388	79.6615
eqtl-a-ENSG00000008441	NFIX	rs6592965	30935	A	G	0.0874437	0.0119419	2.43557e-13	0.00173025	53.6145
eqtl-a-ENSG00000008441	NFIX	rs11881865	29081	C	G	-0.216961	0.031239	3.7792e-12	0.00165592	48.2324
eqtl-a-ENSG00000008441	NFIX	rs8103751	17505	A	G	0.353709	0.0484738	2.94713e-13	0.00303247	53.2388
eqtl-a-ENSG00000008513	ST3GAL1	rs16905012	29498	A	G	-0.257011	0.0315262	3.5678e-16	0.00224797	66.4555
eqtl-a-ENSG00000008513	ST3GAL1	rs59413766	31563	A	C	-0.430404	0.0148212	2.07014e-185	0.0260229	843.254
eqtl-a-ENSG00000008513	ST3GAL1	rs115758847	31239	C	G	0.322711	0.0348689	2.1424e-20	0.00273442	85.6492
eqtl-a-ENSG00000008513	ST3GAL1	rs760328	31238	A	G	0.381853	0.0272355	1.1695e-44	0.00625337	196.559
eqtl-a-ENSG00000008513	ST3GAL1	rs8073060	31185	A	T	0.161433	0.0128469	3.25537e-36	0.00503789	157.892
eqtl-a-ENSG00000008516	MMP25	rs16895831	27074	T	C	0.0821121	0.0146026	1.87672e-08	0.00116653	31.6171
eqtl-a-ENSG00000008516	MMP25	rs149007767	29328	T	C	0.131387	0.0166449	2.94036e-15	0.00212001	62.3036
eqtl-a-ENSG00000008516	MMP25	rs6986779	24194	T	C	-0.068091	0.0124656	4.69743e-08	0.00123171	29.8344
eqtl-a-ENSG00000008516	MMP25	rs11466011	23722	T	C	0.568779	0.0387367	8.28514e-49	0.00900661	215.578
eqtl-a-ENSG00000008516	MMP25	rs2257295	23101	C	T	0.411506	0.011829	1e-200	0.0497794	1210.09
eqtl-a-ENSG00000008516	MMP25	rs2472684	22204	C	A	0.380119	0.0274381	1.20976e-43	0.00856963	191.908
eqtl-a-ENSG00000008516	MMP25	rs4794822	30436	T	C	0.0700352	0.0122467	1.07409e-08	0.00107335	32.7014
eqtl-a-ENSG00000008517	IL32	rs2497306	28533	C	A	-0.069773	0.011889	4.39491e-09	0.00120563	34.4393
eqtl-a-ENSG00000008517	IL32	rs4786364	21968	G	C	0.108529	0.0120407	1.99756e-19	0.00368463	81.236
eqtl-a-ENSG00000008517	IL32	rs56235931	23178	C	G	0.755508	0.0230005	1e-200	0.0444803	1078.86
eqtl-a-ENSG00000008517	IL32	rs12448662	24184	G	A	-0.429006	0.013551	1e-200	0.0397942	1002.19
eqtl-a-ENSG00000008517	IL32	rs224197	28135	G	A	0.136945	0.0196695	3.34965e-12	0.00171993	48.4702
eqtl-a-ENSG00000009335	UBE3C	rs73494997	31012	G	A	0.175154	0.0221014	2.28139e-15	0.00202112	62.8019
eqtl-a-ENSG00000009335	UBE3C	rs10949635	31465	T	G	-0.486225	0.0156418	1e-200	0.0297946	966.214
eqtl-a-ENSG00000009335	UBE3C	rs10479648	31355	C	T	-0.144608	0.0251445	8.86115e-09	0.00105374	33.0728
eqtl-a-ENSG00000009335	UBE3C	rs28712444	31026	G	A	0.190762	0.0222406	9.72076e-18	0.00236557	73.5636
eqtl-a-ENSG00000009790	TRAF3IP3	rs724286	31684	C	T	-0.20119	0.0143362	9.68278e-45	0.00617751	196.932
eqtl-a-ENSG00000009790	TRAF3IP3	rs12086634	31300	G	T	-0.454581	0.0143071	1e-200	0.0312456	1009.47
eqtl-a-ENSG00000009790	TRAF3IP3	rs766176	31555	C	T	-0.10066	0.0130117	1.02424e-14	0.00189302	59.8437
eqtl-a-ENSG00000009830	POMT2	rs12889974	30165	G	C	-0.159555	0.0199708	1.35613e-15	0.00211158	63.8265
eqtl-a-ENSG00000009830	POMT2	rs369901	30279	G	A	0.127831	0.0139009	3.7222e-20	0.00278506	84.5586
eqtl-a-ENSG00000009830	POMT2	rs8177537	30817	T	G	0.430591	0.0202325	1.66686e-100	0.0144845	452.9
eqtl-a-ENSG00000010030	ETV7	rs6906529	31313	G	A	0.488714	0.0143978	1e-200	0.0354895	1152.1
eqtl-a-ENSG00000010030	ETV7	rs236427	31430	C	T	0.105256	0.016294	1.04841e-10	0.00132592	41.7264
eqtl-a-ENSG00000010030	ETV7	rs6928048	29823	A	G	0.436349	0.0113692	1e-200	0.0470673	1472.92
eqtl-a-ENSG00000010030	ETV7	rs7310615	28164	G	C	-0.094369	0.0119106	2.31473e-15	0.00222398	62.7712
eqtl-a-ENSG00000010165	METTL13	rs75310447	21753	A	G	-0.365979	0.0462223	2.41379e-15	0.00287369	62.6858
eqtl-a-ENSG00000010165	METTL13	rs2224567	31352	G	A	-0.0881745	0.0118845	1.17842e-13	0.00175266	55.0423
eqtl-a-ENSG00000010165	METTL13	rs10798524	31354	T	C	0.369482	0.0115051	1e-200	0.0318462	1031.28
eqtl-a-ENSG00000010165	METTL13	rs7530758	31354	C	T	-0.154721	0.0123107	3.17395e-36	0.00501254	157.945
eqtl-a-ENSG00000010219	DYRK4	rs10849072	30599	A	T	-0.151373	0.0168575	2.71769e-19	0.00262821	80.6273
eqtl-a-ENSG00000010219	DYRK4	rs113449636	30264	C	T	0.193095	0.0307065	3.20752e-10	0.00130493	39.5415
eqtl-a-ENSG00000010219	DYRK4	rs4766260	30721	G	A	0.2939	0.0117027	3.5156e-139	0.0201171	630.665
eqtl-a-ENSG00000010270	STARD3NL	rs2240832	31469	C	T	-0.128604	0.0130611	7.10395e-23	0.00307136	96.9442
eqtl-a-ENSG00000010270	STARD3NL	rs9785016	30180	A	G	0.0818823	0.0139405	4.26432e-09	0.00114185	34.4981
eqtl-a-ENSG00000010270	STARD3NL	rs149007767	29863	T	C	-0.111468	0.0166552	2.18927e-11	0.00149767	44.789
eqtl-a-ENSG00000010270	STARD3NL	rs9638935	31355	C	A	-0.316295	0.0137107	9.39723e-118	0.0166897	532.154
eqtl-a-ENSG00000010278	CD9	rs1354034	31470	C	T	0.28135	0.0120193	3.52371e-121	0.0171136	547.908
eqtl-a-ENSG00000010278	CD9	rs505404	31355	G	T	0.12764	0.0142801	3.95549e-19	0.00254155	79.8883
eqtl-a-ENSG00000010278	CD9	rs216855	31132	G	A	0.0952619	0.0135937	2.42103e-12	0.00157497	49.1061
eqtl-a-ENSG00000010278	CD9	rs36007563	24164	C	T	1.07694	0.0341255	1e-200	0.0395836	995.839
eqtl-a-ENSG00000010278	CD9	rs11553699	29817	G	A	0.115067	0.0190253	1.46649e-09	0.0012253	36.5771
eqtl-a-ENSG00000010278	CD9	rs11064040	30558	A	G	-0.58403	0.0113585	1e-200	0.0796282	2643.63
eqtl-a-ENSG00000010292	NCAPD2	rs10774431	31017	C	T	-0.130215	0.0118547	4.54255e-28	0.00387485	120.646
eqtl-a-ENSG00000010292	NCAPD2	rs7133104	14458	G	A	0.298219	0.0471552	2.54548e-10	0.00275869	39.99
eqtl-a-ENSG00000010292	NCAPD2	rs12816349	30902	A	G	0.321591	0.0137667	1.09144e-120	0.0173524	545.657
eqtl-a-ENSG00000010292	NCAPD2	rs2286721	31567	A	G	-0.763137	0.0139889	1e-200	0.0861544	2975.85
eqtl-a-ENSG00000010295	IFFO1	rs149007767	29114	T	C	-0.133234	0.0166439	1.19261e-15	0.00219616	64.0752
eqtl-a-ENSG00000010295	IFFO1	rs7297283	30601	G	C	-0.422705	0.0131617	1e-200	0.0326075	1031.39
eqtl-a-ENSG00000010295	IFFO1	rs11064282	26840	G	T	-0.367214	0.0330113	9.58738e-29	0.00458916	123.732
eqtl-a-ENSG00000010327	STAB1	rs141094656	21415	C	T	-0.4826	0.0428361	1.92265e-29	0.0058921	126.915
eqtl-a-ENSG00000010327	STAB1	rs12478601	31086	T	C	0.074495	0.0120219	5.76235e-10	0.00123369	38.3955
eqtl-a-ENSG00000010327	STAB1	rs75482444	7142	C	A	-0.315752	0.0520193	1.27909e-09	0.00513226	36.8334
eqtl-a-ENSG00000010327	STAB1	rs3821831	31470	T	C	0.0891552	0.0124944	9.65162e-13	0.00161534	50.9137
eqtl-a-ENSG00000010327	STAB1	rs352155	27096	C	T	-0.976429	0.0295219	1e-200	0.038806	1093.86
eqtl-a-ENSG00000010327	STAB1	rs1847472	31086	A	C	0.0819187	0.0127077	1.14541e-10	0.00133502	41.5532
eqtl-a-ENSG00000010327	STAB1	rs149007767	29863	T	C	-0.170534	0.0166197	1.05609e-24	0.00351329	105.28
eqtl-a-ENSG00000010327	STAB1	rs35979828	29622	T	C	-0.183047	0.0256028	8.70362e-13	0.00172261	51.1118
eqtl-a-ENSG00000010327	STAB1	rs2239630	31355	G	A	0.144269	0.0118502	4.24424e-34	0.00470479	148.206
eqtl-a-ENSG00000010327	STAB1	rs13333054	31470	T	C	0.0932258	0.0145558	1.50761e-10	0.00130178	41.0178
eqtl-a-ENSG00000010327	STAB1	rs913678	31086	C	T	0.0864178	0.0128839	1.98381e-11	0.00144517	44.9867
eqtl-a-ENSG00000010327	STAB1	rs2902940	31355	G	A	0.129672	0.0132884	1.70137e-22	0.00302777	95.2181
eqtl-a-ENSG00000010539	ZNF200	rs12466022	27185	A	C	-0.0746399	0.0135522	3.63354e-08	0.00111457	30.3313
eqtl-a-ENSG00000010539	ZNF200	rs149007767	29863	T	C	0.120956	0.0166505	3.75232e-13	0.00176401	52.7681
eqtl-a-ENSG00000010539	ZNF200	rs7846314	31355	T	A	0.0872896	0.0155303	1.90301e-08	0.00100652	31.5891
eqtl-a-ENSG00000010539	ZNF200	rs6501166	31347	C	G	0.217929	0.0118296	8.6856e-76	0.0107107	339.361
eqtl-a-ENSG00000010539	ZNF200	rs2741916	31470	A	G	0.350174	0.0115451	1e-200	0.0284028	919.909
eqtl-a-ENSG00000010539	ZNF200	rs2179016	27883	G	C	-0.0790009	0.0125752	3.33818e-10	0.00141345	39.4642
eqtl-a-ENSG00000010610	CD4	rs2524054	30488	C	A	-0.0851221	0.0137607	6.17874e-10	0.00125352	38.2627
eqtl-a-ENSG00000010610	CD4	rs7296859	30902	G	C	-0.345248	0.0125524	1.54525e-166	0.0238956	756.451
eqtl-a-ENSG00000010610	CD4	rs2855535	29989	C	T	-0.330496	0.0337072	1.07349e-22	0.00319547	96.1298
eqtl-a-ENSG00000010610	CD4	rs1050629	31181	A	G	-0.3885	0.0336857	8.97429e-31	0.00424768	133.003
eqtl-a-ENSG00000010626	LRRC23	rs11064426	29469	C	A	0.493676	0.0122806	1e-200	0.0519869	1615.9
eqtl-a-ENSG00000010626	LRRC23	rs11064462	25331	A	G	-0.194137	0.0319158	1.17951e-09	0.00145854	36.9974
eqtl-a-ENSG00000010626	LRRC23	rs7299785	28332	C	T	-0.252771	0.0378043	2.28718e-11	0.00157547	44.7035
eqtl-a-ENSG00000010810	FYN	rs1067141	31184	C	T	-0.103944	0.0144213	5.68591e-13	0.00166316	51.9472
eqtl-a-ENSG00000010810	FYN	rs1474466	31565	G	A	-0.144223	0.0118545	4.70435e-34	0.00466729	148.005
eqtl-a-ENSG00000010810	FYN	rs10423726	14710	A	C	0.0716818	0.0121119	3.25087e-09	0.00237546	35.0215
eqtl-a-ENSG00000011007	ELOA	rs190085468	10332	G	A	-0.271269	0.048715	2.56791e-08	0.00299219	31.0021
eqtl-a-ENSG00000011007	ELOA	rs140475877	25692	T	C	0.233015	0.0267078	2.67116e-18	0.00295399	76.1128
eqtl-a-ENSG00000011007	ELOA	rs11580461	31021	A	T	-0.396317	0.0130945	1e-200	0.0286822	915.966
eqtl-a-ENSG00000011021	CLCN6	rs4845876	31684	C	A	-0.219281	0.0129142	1.15878e-64	0.00901764	288.297
eqtl-a-ENSG00000011021	CLCN6	rs17376426	29227	T	C	-0.16689	0.029199	1.09189e-08	0.00111649	32.6659
eqtl-a-ENSG00000011021	CLCN6	rs114941496	28587	A	G	0.879524	0.0246914	1e-200	0.0424986	1268.74
eqtl-a-ENSG00000011105	TSPAN9	rs1434282	31684	T	C	-0.0996415	0.013108	2.92954e-14	0.00182044	57.7804
eqtl-a-ENSG00000011105	TSPAN9	rs4670221	31684	G	C	-0.0793	0.0126127	3.22827e-10	0.00124609	39.5278
eqtl-a-ENSG00000011105	TSPAN9	rs1354034	31684	C	T	0.482322	0.0115581	1e-200	0.0520984	1741.3
eqtl-a-ENSG00000011105	TSPAN9	rs114694170	30031	C	T	0.15969	0.0266956	2.20689e-09	0.00119012	35.7806
eqtl-a-ENSG00000011105	TSPAN9	rs7075195	31569	G	A	0.118175	0.0120128	7.78395e-23	0.00305614	96.7688
eqtl-a-ENSG00000011105	TSPAN9	rs11602954	26110	A	G	0.188257	0.0144814	1.22659e-38	0.00643091	168.985
eqtl-a-ENSG00000011105	TSPAN9	rs10876550	31684	A	G	0.165522	0.012021	3.89404e-43	0.00594839	189.585
eqtl-a-ENSG00000011105	TSPAN9	rs11553699	30031	G	A	0.150241	0.019008	2.70085e-15	0.00207602	62.4705
eqtl-a-ENSG00000011105	TSPAN9	rs71577846	30542	C	T	0.225166	0.0304673	1.46622e-13	0.00178511	54.6147
eqtl-a-ENSG00000011105	TSPAN9	rs2950393	31569	A	G	0.0864065	0.0127648	1.29688e-11	0.00144935	45.8181
eqtl-a-ENSG00000011105	TSPAN9	rs71458049	31231	A	G	-0.256949	0.025203	2.07874e-24	0.00331711	103.935
eqtl-a-ENSG00000011105	TSPAN9	rs10512472	31684	C	T	0.374414	0.015201	5.91562e-134	0.0187881	606.642
eqtl-a-ENSG00000011105	TSPAN9	rs11082304	31300	T	G	0.103537	0.0118718	2.74789e-18	0.00242415	76.0554
eqtl-a-ENSG00000011105	TSPAN9	rs11696739	31684	A	G	-0.0677218	0.0123461	4.12534e-08	0.000948736	30.0864
eqtl-a-ENSG00000011105	TSPAN9	rs13042885	31569	T	C	-0.101394	0.0131675	1.35644e-14	0.00187474	59.2912
eqtl-a-ENSG00000011114	BTBD7	rs10144067	30152	T	C	0.0898364	0.0120565	9.23634e-14	0.00183801	55.5179
eqtl-a-ENSG00000011114	BTBD7	rs10140069	30158	G	A	0.121762	0.0127205	1.04641e-21	0.00302897	91.6192
eqtl-a-ENSG00000011114	BTBD7	rs10147990	31684	A	G	-0.268006	0.0116977	3.60579e-116	0.0162972	524.881
eqtl-a-ENSG00000011198	ABHD5	rs28498283	26953	T	A	0.0879843	0.0136471	1.14091e-10	0.00153976	41.5621
eqtl-a-ENSG00000011198	ABHD5	rs114302694	31181	G	T	-0.253468	0.0349808	4.2924e-13	0.00168099	52.5
eqtl-a-ENSG00000011198	ABHD5	rs76958399	31240	T	G	-0.391352	0.0353554	1.7697e-28	0.00390672	122.517
eqtl-a-ENSG00000011198	ABHD5	rs55659203	31568	G	A	-0.549402	0.0262945	6.04644e-97	0.0136408	436.539
eqtl-a-ENSG00000011198	ABHD5	rs77526211	29277	A	G	-0.208468	0.0292185	9.6917e-13	0.00173573	50.9018
eqtl-a-ENSG00000011295	TTC19	rs12451376	21339	C	G	-0.169051	0.0163908	6.1038e-25	0.00496023	106.364
eqtl-a-ENSG00000011295	TTC19	rs2535613	26487	G	A	0.366222	0.011822	1e-200	0.0349637	959.564
eqtl-a-ENSG00000011295	TTC19	rs62072376	8749	A	G	0.331446	0.050075	3.6166e-11	0.0049826	43.801
eqtl-a-ENSG00000011376	LARS2	rs2138209	31181	C	T	-0.416693	0.0124343	1e-200	0.0347643	1122.95
eqtl-a-ENSG00000011376	LARS2	rs114078070	27709	G	T	-0.25043	0.0423309	3.29868e-09	0.0012615	34.9966
eqtl-a-ENSG00000011376	LARS2	rs77926264	29272	A	G	0.314438	0.0347303	1.38325e-19	0.00279245	81.964
eqtl-a-ENSG00000011405	PIK3C2A	rs448671	26196	G	T	-0.0842678	0.0135463	4.94629e-10	0.00147505	38.6945
eqtl-a-ENSG00000011405	PIK3C2A	rs11024110	26080	A	T	-0.40354	0.0124059	1e-200	0.0389886	1057.99
eqtl-a-ENSG00000011405	PIK3C2A	rs7108578	26196	C	T	0.13455	0.0150334	3.55468e-19	0.00304854	80.0977
eqtl-a-ENSG00000011422	PLAUR	rs3774937	31355	C	T	0.0808199	0.0127346	2.20409e-10	0.00128293	40.2753
eqtl-a-ENSG00000011422	PLAUR	rs56330463	31355	C	T	-0.170737	0.0119814	4.46992e-46	0.00643472	203.054
eqtl-a-ENSG00000011422	PLAUR	rs56388170	31141	T	G	-0.0948046	0.0131031	4.64195e-13	0.00167822	52.3459
eqtl-a-ENSG00000011422	PLAUR	rs77526211	29063	A	G	0.191511	0.0292267	5.66239e-11	0.00147518	42.9337
eqtl-a-ENSG00000011422	PLAUR	rs116869386	16096	A	G	0.120063	0.0210324	1.14041e-08	0.00202043	32.5827
eqtl-a-ENSG00000011422	PLAUR	rs4760	30333	G	A	0.199316	0.017283	9.05733e-31	0.00436547	132.99
eqtl-a-ENSG00000011422	PLAUR	rs56681946	31023	C	T	0.118559	0.0122554	3.88866e-22	0.00300761	93.5807
eqtl-a-ENSG00000012061	ERCC1	rs149110519	25521	T	C	0.153613	0.0266264	7.97425e-09	0.00130247	33.281
eqtl-a-ENSG00000012061	ERCC1	rs4511641	31141	C	A	0.0718333	0.0120578	2.55971e-09	0.00113838	35.4885
eqtl-a-ENSG00000012061	ERCC1	rs3212985	31350	G	C	0.277519	0.0146681	7.8343e-80	0.0112894	357.94
eqtl-a-ENSG00000012061	ERCC1	rs4572514	31010	C	T	-0.495187	0.015998	1e-200	0.0299703	958.03
eqtl-a-ENSG00000012124	CD22	rs17056278	31569	G	C	-0.175218	0.0243915	6.77954e-13	0.00163196	51.6004
eqtl-a-ENSG00000012124	CD22	rs34794906	27494	C	T	-0.0881082	0.0128421	6.83754e-12	0.00170915	47.0683
eqtl-a-ENSG00000012124	CD22	rs11065987	31185	G	A	-0.0852209	0.0122366	3.29306e-12	0.00155292	48.5001
eqtl-a-ENSG00000012124	CD22	rs3540	31684	A	G	0.0735211	0.0128025	9.32331e-09	0.00103978	32.9767
eqtl-a-ENSG00000012124	CD22	rs12453507	31569	G	C	-0.0957065	0.0118776	7.78037e-16	0.00205245	64.9229
eqtl-a-ENSG00000012124	CD22	rs7210990	31569	A	C	0.0785429	0.0118929	3.99669e-11	0.00137968	43.6125
eqtl-a-ENSG00000012124	CD22	rs12327820	26609	C	A	0.302255	0.0185224	7.32656e-60	0.0099083	266.269
eqtl-a-ENSG00000012124	CD22	rs4810485	31300	G	T	-0.117043	0.013652	1.00647e-17	0.0023428	73.4972
eqtl-a-ENSG00000012223	LTF	rs1375493	31569	A	G	0.153458	0.0119359	7.87771e-38	0.00520883	165.288
eqtl-a-ENSG00000012223	LTF	rs181225830	17424	A	G	-0.382933	0.0541486	1.52721e-12	0.00286206	50.0059
eqtl-a-ENSG00000012223	LTF	rs2451258	31684	T	C	-0.136318	0.0127615	1.23566e-26	0.00358841	114.097
eqtl-a-ENSG00000012223	LTF	rs3735485	30971	G	A	-0.0987044	0.0161005	8.76577e-10	0.00121203	37.5808
eqtl-a-ENSG00000012223	LTF	rs7846314	31569	T	A	-0.0936351	0.0155277	1.6355e-09	0.00115054	36.361
eqtl-a-ENSG00000012223	LTF	rs13289095	28587	T	G	0.144319	0.0183072	3.19595e-15	0.00216916	62.1402
eqtl-a-ENSG00000012223	LTF	rs1012068	31300	G	T	-0.123688	0.0132731	1.17652e-20	0.0027667	86.8326
eqtl-a-ENSG00000012232	EXTL3	rs10187424	31684	C	T	-0.0939517	0.0120297	5.70953e-15	0.00192143	60.9919
eqtl-a-ENSG00000012232	EXTL3	rs56330463	31569	C	T	-0.0765348	0.0120501	2.13639e-10	0.00127621	40.3375
eqtl-a-ENSG00000012232	EXTL3	rs56388170	31355	T	G	-0.155306	0.0130621	1.33414e-32	0.00448838	141.359
eqtl-a-ENSG00000012232	EXTL3	rs149007767	30077	T	C	-0.174078	0.0166171	1.11584e-25	0.00363547	109.736
eqtl-a-ENSG00000012232	EXTL3	rs13258975	31560	A	G	0.0925959	0.0162646	1.2483e-08	0.00102592	32.4093
eqtl-a-ENSG00000012232	EXTL3	rs2731439	31569	T	C	0.139032	0.0124598	6.51478e-29	0.00392859	124.503
eqtl-a-ENSG00000012232	EXTL3	rs77526211	29277	A	G	-0.209589	0.0292179	7.31644e-13	0.00175449	51.4528
eqtl-a-ENSG00000012660	ELOVL5	rs45621538	29078	C	T	-0.168185	0.0252045	2.50957e-11	0.00152894	44.5234
eqtl-a-ENSG00000012660	ELOVL5	rs113274699	31472	T	C	0.335751	0.0181945	4.89666e-76	0.0107042	340.508
eqtl-a-ENSG00000012660	ELOVL5	rs35979828	29836	T	C	0.140763	0.0256217	3.93378e-08	0.0010106	30.1809
eqtl-a-ENSG00000012779	ALOX5	rs12478601	31300	T	C	0.0679934	0.0120246	1.5621e-08	0.00102048	31.9716
eqtl-a-ENSG00000012779	ALOX5	rs56388170	31355	T	G	-0.113784	0.0130924	3.59253e-18	0.0024031	75.5259
eqtl-a-ENSG00000012779	ALOX5	rs35300270	31355	T	C	-0.377516	0.0245202	1.7358e-53	0.00750317	237.025
eqtl-a-ENSG00000012779	ALOX5	rs117131030	15407	T	C	-0.303695	0.044054	5.4325e-12	0.00307503	47.5169
eqtl-a-ENSG00000012779	ALOX5	rs61854878	25548	T	G	0.402618	0.0434896	2.09074e-20	0.00334352	85.7001
eqtl-a-ENSG00000012779	ALOX5	rs4949006	31684	T	C	0.31782	0.0118458	1.44544e-158	0.0222145	719.791
eqtl-a-ENSG00000012822	CALCOCO1	rs9480866	31684	T	C	0.109405	0.0161696	1.32404e-11	0.00144281	45.7771
eqtl-a-ENSG00000012822	CALCOCO1	rs149007767	30077	T	C	0.153286	0.0166316	3.07256e-20	0.00281629	84.9392
eqtl-a-ENSG00000012822	CALCOCO1	rs11170657	31684	G	A	-0.234542	0.0174686	4.22377e-41	0.00565745	180.259
eqtl-a-ENSG00000012822	CALCOCO1	rs7210990	31569	A	C	-0.0740625	0.0118949	4.76672e-10	0.00122654	38.7657
eqtl-a-ENSG00000013016	EHD3	rs2365214	31568	C	T	0.111414	0.0125696	7.71969e-19	0.00248262	78.5614
eqtl-a-ENSG00000013016	EHD3	rs655029	31234	A	G	-0.273938	0.0132209	2.28665e-95	0.0135589	429.294
eqtl-a-ENSG00000013016	EHD3	rs1354034	31684	C	T	0.285874	0.0120117	3.35738e-125	0.0175633	566.387
eqtl-a-ENSG00000013016	EHD3	rs10820606	26161	C	A	-0.206823	0.0138892	3.77051e-50	0.00840472	221.723
eqtl-a-ENSG00000013016	EHD3	rs505404	31569	G	T	0.118315	0.0142858	1.21116e-16	0.00216804	68.5872
eqtl-a-ENSG00000013288	MAN2B2	rs11937713	27274	T	C	-0.729651	0.0201219	1e-200	0.0459933	1314.8
eqtl-a-ENSG00000013288	MAN2B2	rs12695	31569	G	C	-0.152136	0.0160228	2.20191e-21	0.00284766	90.1487
eqtl-a-ENSG00000013288	MAN2B2	rs192170695	15779	C	A	0.218063	0.0399558	4.83159e-08	0.00188411	29.7817
eqtl-a-ENSG00000013306	SLC25A39	rs3896594	31355	G	T	0.0759576	0.0122637	5.88044e-10	0.00122197	38.3594
eqtl-a-ENSG00000013306	SLC25A39	rs1354034	31470	C	T	-0.0786388	0.0122325	1.2878e-10	0.00131153	41.3253
eqtl-a-ENSG00000013306	SLC25A39	rs628751	31470	A	C	-0.0861752	0.0118821	4.09449e-13	0.00166862	52.5957
eqtl-a-ENSG00000013306	SLC25A39	rs6592965	31470	A	G	0.0946449	0.0119381	2.23049e-15	0.00199325	62.8487
eqtl-a-ENSG00000013306	SLC25A39	rs8073060	30971	A	T	0.189457	0.0128198	2.0193e-49	0.00700248	218.389
eqtl-a-ENSG00000013306	SLC25A39	rs12601548	31470	T	C	0.172981	0.0120339	7.49204e-47	0.00652297	206.612
eqtl-a-ENSG00000013306	SLC25A39	rs35033748	27110	C	T	-0.0816821	0.0144539	1.59151e-08	0.00117664	31.9339
eqtl-a-ENSG00000013374	NUB1	rs740512	26304	G	A	-0.0995718	0.0128389	8.80643e-15	0.00228141	60.1429
eqtl-a-ENSG00000013374	NUB1	rs405281	31256	A	G	-0.248275	0.0118651	3.1703e-97	0.0138149	437.82
eqtl-a-ENSG00000013374	NUB1	rs113920358	26912	T	C	-0.292219	0.0186991	4.73696e-55	0.00899303	244.199
eqtl-a-ENSG00000013374	NUB1	rs11189181	31256	G	A	-0.0941227	0.012995	4.38834e-13	0.00167562	52.4576
eqtl-a-ENSG00000013374	NUB1	rs653178	28105	T	C	-0.0756424	0.0119248	2.2475e-10	0.00142963	40.2344
eqtl-a-ENSG00000013523	ANGEL1	rs6574316	26606	T	G	-0.275244	0.0121848	5.55904e-113	0.0188178	510.23
eqtl-a-ENSG00000013523	ANGEL1	rs10133337	26488	T	A	-0.292665	0.0130362	1.2735e-111	0.0186726	503.972
eqtl-a-ENSG00000013523	ANGEL1	rs4903489	26494	T	C	0.426972	0.0139955	1e-200	0.0339375	930.656
eqtl-a-ENSG00000013561	RNF14	rs3761758	30519	T	G	-0.152195	0.0170055	3.56123e-19	0.00261766	80.0928
eqtl-a-ENSG00000013561	RNF14	rs252108	30277	G	A	-0.530587	0.0150924	1e-200	0.03922	1235.86
eqtl-a-ENSG00000013561	RNF14	rs7734658	30601	C	T	0.383534	0.0154578	6.71429e-136	0.0197209	615.579
eqtl-a-ENSG00000013573	DDX11	rs147981800	17693	T	C	-0.631902	0.0498979	9.36052e-37	0.00898286	160.356
eqtl-a-ENSG00000013573	DDX11	rs35040	26278	A	T	-0.683836	0.0106015	1e-200	0.136692	4160.41
eqtl-a-ENSG00000013573	DDX11	rs33217	25950	G	C	0.318152	0.0202894	2.04644e-55	0.00938637	245.865
eqtl-a-ENSG00000013573	DDX11	rs35051	26395	A	C	0.444311	0.013571	1e-200	0.0390248	1071.81
eqtl-a-ENSG00000013573	DDX11	rs10843987	26395	T	G	0.129445	0.011874	1.13501e-27	0.00448233	118.835
eqtl-a-ENSG00000013573	DDX11	rs117776622	24644	C	T	0.169089	0.0303218	2.4555e-08	0.00126027	31.0946
eqtl-a-ENSG00000013725	CD6	rs6679677	29781	A	C	0.112764	0.0192282	4.50754e-09	0.00115351	34.3902
eqtl-a-ENSG00000013725	CD6	rs7578575	31684	A	T	0.119649	0.0131679	1.02376e-19	0.00259905	82.5577
eqtl-a-ENSG00000013725	CD6	rs9270965	24117	G	A	-0.111135	0.0126042	1.17355e-18	0.00321329	77.7383
eqtl-a-ENSG00000013725	CD6	rs72928038	29113	A	G	-0.0898395	0.0162939	3.51172e-08	0.00104314	30.3987
eqtl-a-ENSG00000013725	CD6	rs34383631	31355	T	C	-0.362353	0.0119724	1e-200	0.028385	915.954
eqtl-a-ENSG00000013725	CD6	rs477537	31231	C	A	0.102292	0.0122968	8.88587e-17	0.00221081	69.1945
eqtl-a-ENSG00000013725	CD6	rs55753183	31563	C	A	-0.156928	0.0125247	5.14162e-36	0.00494918	156.978
eqtl-a-ENSG00000013810	TACC3	rs146594798	10333	T	C	0.297845	0.0438034	1.04906e-11	0.00445451	46.2254
eqtl-a-ENSG00000013810	TACC3	rs13112920	9825	C	T	0.0921605	0.0146414	3.08589e-10	0.00401647	39.6128
eqtl-a-ENSG00000013810	TACC3	rs10010688	10896	T	A	-0.131227	0.0129379	3.57437e-24	0.00935342	102.858
eqtl-a-ENSG00000013810	TACC3	rs6852065	14263	T	C	0.378939	0.011622	1e-200	0.0693657	1062.96
eqtl-a-ENSG00000013810	TACC3	rs149110519	10586	T	C	-0.178663	0.0266153	1.90941e-11	0.00423867	45.0531
eqtl-a-ENSG00000014216	CAPN1	rs585210	31565	C	G	0.224138	0.0118886	2.76567e-79	0.0111353	355.42
eqtl-a-ENSG00000014216	CAPN1	rs2285346	28576	A	G	-0.153637	0.0144288	1.78156e-26	0.00395194	113.371
eqtl-a-ENSG00000014216	CAPN1	rs72932837	31569	T	C	-0.43205	0.0139484	1e-200	0.0294955	959.382
eqtl-a-ENSG00000014257	ACP3	rs12466022	27399	A	C	-0.0820955	0.0135491	1.36801e-09	0.00133814	36.7101
eqtl-a-ENSG00000014257	ACP3	rs13067357	30507	T	C	-0.229104	0.0329357	3.49543e-12	0.00158359	48.3841
eqtl-a-ENSG00000014257	ACP3	rs3914905	31569	G	A	-0.483887	0.0155263	1e-200	0.029849	971.235
eqtl-a-ENSG00000014257	ACP3	rs2010811	31177	A	G	-0.179614	0.0135332	3.35583e-40	0.00561821	176.137
eqtl-a-ENSG00000014257	ACP3	rs71315648	19424	C	T	0.485068	0.0467148	2.95053e-25	0.00552018	107.808
eqtl-a-ENSG00000014257	ACP3	rs2998286	31569	C	T	0.0879351	0.0143275	8.3778e-10	0.0011918	37.6666
eqtl-a-ENSG00000014257	ACP3	rs7210990	31569	A	C	-0.0969176	0.0118833	3.46338e-16	0.0021026	66.5126
eqtl-a-ENSG00000014824	SLC30A9	rs111311484	24593	T	C	0.21612	0.0351513	7.83664e-10	0.00153472	37.7983
eqtl-a-ENSG00000014824	SLC30A9	rs139876401	23892	G	A	-0.936005	0.038251	3.06902e-132	0.0244494	598.735
eqtl-a-ENSG00000014824	SLC30A9	rs6816870	30820	T	G	0.28295	0.0261746	3.08674e-27	0.00377731	116.851
eqtl-a-ENSG00000014914	MTMR11	rs112111167	30538	A	G	-0.276588	0.022345	3.42926e-35	0.0049922	153.207
eqtl-a-ENSG00000014914	MTMR11	rs72692819	29984	C	G	0.397875	0.0230392	7.9965e-67	0.00984851	298.215
eqtl-a-ENSG00000014914	MTMR11	rs6700343	31684	A	G	0.142862	0.0248403	8.86115e-09	0.00104286	33.0744
eqtl-a-ENSG00000014914	MTMR11	rs1375493	31569	A	G	0.075069	0.011989	3.81048e-10	0.00124038	39.2038
eqtl-a-ENSG00000014914	MTMR11	rs2228467	29452	C	T	0.167694	0.0239885	2.73716e-12	0.00165651	48.8652
eqtl-a-ENSG00000014914	MTMR11	rs3733018	31355	C	A	-0.0934266	0.0123854	4.58564e-14	0.00181145	56.8975
eqtl-a-ENSG00000014914	MTMR11	rs2229094	30602	C	T	-0.0830359	0.013335	4.75445e-10	0.00126545	38.7719
eqtl-a-ENSG00000014914	MTMR11	rs4917014	31300	G	T	-0.0841437	0.0127773	4.53628e-11	0.00138363	43.3648
eqtl-a-ENSG00000014914	MTMR11	rs149007767	30077	T	C	0.112391	0.0166548	1.49692e-11	0.00151179	45.536
eqtl-a-ENSG00000014914	MTMR11	rs10098310	31569	A	G	-0.0842365	0.0120188	2.40713e-12	0.00155361	49.1192
eqtl-a-ENSG00000014914	MTMR11	rs10980800	31684	C	T	0.115561	0.0142623	5.3889e-16	0.00206778	65.6472
eqtl-a-ENSG00000014914	MTMR11	rs35979828	29836	T	C	0.17834	0.0256052	3.28398e-12	0.00162329	48.5079
eqtl-a-ENSG00000014914	MTMR11	rs1800973	28627	A	C	0.150653	0.023909	2.95733e-10	0.00138502	39.7011
eqtl-a-ENSG00000014914	MTMR11	rs7178572	31684	G	A	0.0836086	0.0128692	8.2054e-11	0.0013304	42.2057
eqtl-a-ENSG00000014914	MTMR11	rs13333054	31684	T	C	-0.154026	0.0145192	2.72396e-26	0.00353934	112.532
eqtl-a-ENSG00000014914	MTMR11	rs7212590	31569	T	C	0.202865	0.0207187	1.22603e-22	0.00302769	95.8654
eqtl-a-ENSG00000014914	MTMR11	rs4142441	31599	G	A	0.171519	0.016336	8.71164e-26	0.00347654	110.231
eqtl-a-ENSG00000014914	MTMR11	rs17196752	31684	T	C	-0.101558	0.0148253	7.36377e-12	0.0014789	46.9239
eqtl-a-ENSG00000017483	SLC38A5	rs3896594	9188	G	T	0.0694989	0.0122664	1.46511e-08	0.00348166	32.0942
eqtl-a-ENSG00000017483	SLC38A5	rs6592965	9188	A	G	-0.399928	0.0114813	1e-200	0.116652	1213.07
eqtl-a-ENSG00000017483	SLC38A5	rs225245	9188	G	A	-0.135935	0.0119344	4.67951e-30	0.0139236	129.708
eqtl-a-ENSG00000017797	RALBP1	rs2594836	31569	A	G	-0.0801051	0.013722	5.29578e-09	0.00107834	34.0767
eqtl-a-ENSG00000017797	RALBP1	rs72941910	26376	A	G	-0.250838	0.0254772	7.14661e-23	0.00366169	96.9282
eqtl-a-ENSG00000017797	RALBP1	rs117549632	31230	C	T	1.03652	0.0207312	1e-200	0.0741127	2499.65
eqtl-a-ENSG00000017797	RALBP1	rs12150726	31684	A	G	0.108463	0.0184144	3.86198e-09	0.00109379	34.6913
eqtl-a-ENSG00000017797	RALBP1	rs62088916	25309	T	C	0.667196	0.0437419	1.57253e-52	0.00910883	232.636
eqtl-a-ENSG00000017797	RALBP1	rs11876700	31569	G	C	0.453951	0.0226838	4.32912e-89	0.0125271	400.46
eqtl-a-ENSG00000017797	RALBP1	rs116953370	26670	G	T	-0.252008	0.0457846	3.70851e-08	0.00113468	30.294
eqtl-a-ENSG00000018280	SLC11A1	rs62182121	29949	C	T	-0.950675	0.0371766	3.12608e-144	0.0213679	653.877
eqtl-a-ENSG00000018280	SLC11A1	rs10187424	31684	C	T	0.107017	0.0120219	5.50427e-19	0.00249479	79.2377
eqtl-a-ENSG00000018280	SLC11A1	rs13004810	7917	T	C	0.394403	0.0533236	1.39927e-13	0.00686262	54.693
eqtl-a-ENSG00000018280	SLC11A1	rs17572109	28802	A	G	0.49284	0.0144185	1e-200	0.0389834	1168.27
eqtl-a-ENSG00000018280	SLC11A1	rs111995121	31197	G	T	0.781912	0.0380815	1.10129e-93	0.0133335	421.56
eqtl-a-ENSG00000018280	SLC11A1	rs12472559	8144	G	A	0.264239	0.0365162	4.61424e-13	0.00638854	52.3499
eqtl-a-ENSG00000018280	SLC11A1	rs3774937	31569	C	T	-0.0695526	0.0127393	4.76672e-08	0.000943333	29.8063
eqtl-a-ENSG00000018280	SLC11A1	rs56330463	31569	C	T	-0.0658972	0.0120545	4.59272e-08	0.000945723	29.8819
eqtl-a-ENSG00000018280	SLC11A1	rs149110519	25735	T	C	0.429892	0.026411	1.43747e-59	0.0101901	264.92
eqtl-a-ENSG00000018280	SLC11A1	rs149007767	30077	T	C	-0.122404	0.0166498	1.95569e-13	0.00179374	54.0436
eqtl-a-ENSG00000018280	SLC11A1	rs56388170	31355	T	G	-0.0999713	0.0131003	2.32595e-14	0.00185385	58.2318
eqtl-a-ENSG00000018280	SLC11A1	rs13277976	31569	T	A	-0.10822	0.014479	7.76784e-14	0.00176648	55.8612
eqtl-a-ENSG00000018699	TTC27	rs112802653	29141	G	A	0.167899	0.0304712	3.58831e-08	0.00104078	30.359
eqtl-a-ENSG00000018699	TTC27	rs3818265	30847	T	C	-0.173797	0.0132104	1.57181e-39	0.00557968	173.071
eqtl-a-ENSG00000018699	TTC27	rs34549288	31172	C	T	-0.578877	0.01728	1e-200	0.0347504	1122.17
eqtl-a-ENSG00000019102	VSIG2	rs1354034	31684	C	T	0.197632	0.0121369	1.28617e-59	0.00829926	265.138
eqtl-a-ENSG00000019102	VSIG2	rs10761741	31684	T	G	0.0846487	0.0120346	2.01002e-12	0.00155905	49.4709
eqtl-a-ENSG00000019102	VSIG2	rs12293621	31684	C	A	0.152212	0.0135422	2.59956e-29	0.00397147	126.326
eqtl-a-ENSG00000019102	VSIG2	rs9915021	31569	T	C	0.143416	0.0251996	1.26299e-08	0.00102495	32.3877
eqtl-a-ENSG00000019169	MARCO	rs141094656	21629	C	T	-0.466286	0.0428489	1.40152e-27	0.00544525	118.409
eqtl-a-ENSG00000019169	MARCO	rs2630709	31569	T	A	-0.0832371	0.0118837	2.48428e-12	0.00155166	49.0572
eqtl-a-ENSG00000019169	MARCO	rs72839635	27980	T	C	-0.361365	0.0345163	1.19152e-25	0.0039021	109.601
eqtl-a-ENSG00000019169	MARCO	rs72834477	31180	T	C	-0.344451	0.0206241	1.27614e-62	0.00886668	278.918
eqtl-a-ENSG00000019169	MARCO	rs185273710	3252	A	G	0.218824	0.0364331	1.8992e-09	0.0109712	36.0521
eqtl-a-ENSG00000019169	MARCO	rs12998257	29902	G	C	-0.621571	0.0170289	1e-200	0.0426556	1332.23
eqtl-a-ENSG00000019169	MARCO	rs11904650	26894	G	A	-0.858242	0.0320114	2.4322e-158	0.0260315	718.75
eqtl-a-ENSG00000019169	MARCO	rs12478601	31300	T	C	-0.115962	0.0119986	4.26285e-22	0.00297531	93.3991
eqtl-a-ENSG00000019169	MARCO	rs66583010	30077	T	C	-0.390682	0.0246125	9.68501e-57	0.00830764	251.945
eqtl-a-ENSG00000019169	MARCO	rs79321128	25754	A	G	0.288376	0.0434131	3.08177e-11	0.00171036	44.1208
eqtl-a-ENSG00000019169	MARCO	rs12485444	31240	A	T	0.0999475	0.0118758	3.88866e-17	0.00226216	70.8256
eqtl-a-ENSG00000019169	MARCO	rs149007767	30077	T	C	-0.143639	0.0166377	5.95525e-18	0.002472	74.5297
eqtl-a-ENSG00000019169	MARCO	rs2157770	23876	G	A	-0.0853519	0.0126139	1.31826e-11	0.00191397	45.7816
eqtl-a-ENSG00000019485	PRDM11	rs1545466	31256	A	G	0.0858765	0.0118857	4.99574e-13	0.0016674	52.2001
eqtl-a-ENSG00000019485	PRDM11	rs2863165	31254	A	T	0.134467	0.0121042	1.13423e-28	0.00393316	123.405
eqtl-a-ENSG00000019485	PRDM11	rs12363092	31255	T	G	0.082366	0.0137398	2.03991e-09	0.00114846	35.9341
eqtl-a-ENSG00000019582	CD74	rs12478601	31086	T	C	0.0666135	0.0120252	3.03159e-08	0.000986158	30.684
eqtl-a-ENSG00000019582	CD74	rs2305480	31086	A	G	-0.0734472	0.0119728	8.53749e-10	0.00120912	37.6297
eqtl-a-ENSG00000019582	CD74	rs4810485	31086	G	T	-0.0813184	0.0136704	2.70782e-09	0.00113699	35.3824
eqtl-a-ENSG00000019995	ZRANB1	rs190117883	27816	T	C	0.932702	0.0184392	1e-200	0.0842347	2558.41
eqtl-a-ENSG00000019995	ZRANB1	rs76798703	31240	G	C	-0.186893	0.0270892	5.22998e-12	0.00152132	47.5955
eqtl-a-ENSG00000019995	ZRANB1	rs117385447	27069	T	C	-0.149235	0.0263312	1.4481e-08	0.00118526	32.1194
eqtl-a-ENSG00000019995	ZRANB1	rs225245	31355	G	A	-0.0657647	0.0119764	3.99209e-08	0.000960747	30.1513
eqtl-a-ENSG00000020922	MRE11	rs2658762	26609	G	A	0.0830866	0.0123486	1.71317e-11	0.00169848	45.2683
eqtl-a-ENSG00000020922	MRE11	rs598645	26483	T	A	0.406938	0.0117618	1e-200	0.0432456	1196.95
eqtl-a-ENSG00000020922	MRE11	rs518276	26494	A	G	0.500156	0.011428	1e-200	0.0674229	1915.3
eqtl-a-ENSG00000020922	MRE11	rs476209	26609	T	G	0.15952	0.0154406	5.09214e-25	0.00399517	106.726
eqtl-a-ENSG00000020922	MRE11	rs77097586	24061	T	C	-0.15479	0.0218498	1.39637e-12	0.00208148	50.1828
eqtl-a-ENSG00000021300	PLEKHB1	rs3177928	29827	A	G	0.0963088	0.0164249	4.52939e-09	0.00115137	34.3793
eqtl-a-ENSG00000021300	PLEKHB1	rs10944479	28288	A	G	-0.0925774	0.0155796	2.81222e-09	0.00124668	35.3075
eqtl-a-ENSG00000021300	PLEKHB1	rs917116	31569	G	T	-0.0845887	0.0137217	7.05716e-10	0.00120234	37.9998
eqtl-a-ENSG00000021300	PLEKHB1	rs3741147	31684	G	T	0.479207	0.0168957	5.8479e-177	0.0247608	804.39
eqtl-a-ENSG00000021300	PLEKHB1	rs2851712	29084	A	G	0.24778	0.0358292	4.65908e-12	0.00164169	47.8221
eqtl-a-ENSG00000021300	PLEKHB1	rs78735409	20966	A	G	-0.249538	0.0431891	7.56833e-09	0.00158971	33.3798
eqtl-a-ENSG00000021300	PLEKHB1	rs117793089	27721	A	G	-0.421649	0.0397089	2.44174e-26	0.00405093	112.744
eqtl-a-ENSG00000021300	PLEKHB1	rs111505943	29253	C	T	-0.214915	0.0239684	3.05281e-19	0.0027409	80.3944
eqtl-a-ENSG00000021355	SERPINB1	rs160666	31684	C	A	0.116817	0.012855	1.01625e-19	0.00259955	82.5735
eqtl-a-ENSG00000021355	SERPINB1	rs6915667	31562	G	A	-0.238339	0.0181452	2.06919e-39	0.00543669	172.52
eqtl-a-ENSG00000021355	SERPINB1	rs15286	31355	G	A	-0.490809	0.0126272	1e-200	0.0459692	1510.72
eqtl-a-ENSG00000021355	SERPINB1	rs9378712	31565	G	T	-0.0737426	0.0131427	2.01159e-08	0.000996389	31.4804
eqtl-a-ENSG00000021355	SERPINB1	rs3859192	31684	T	C	0.0746835	0.0119343	3.90454e-10	0.00123447	39.1587
eqtl-a-ENSG00000021488	SLC7A9	rs150688658	6735	G	A	-0.254229	0.0465954	4.8643e-08	0.00440059	29.7601
eqtl-a-ENSG00000021488	SLC7A9	rs17238865	30859	A	G	0.521175	0.0171806	1e-200	0.0289566	920.158
eqtl-a-ENSG00000021488	SLC7A9	rs7252338	30399	G	A	0.214729	0.029678	4.64836e-13	0.00171912	52.346
eqtl-a-ENSG00000021488	SLC7A9	rs73030677	30077	C	T	-0.241823	0.0227519	2.18927e-26	0.00374194	112.962
eqtl-a-ENSG00000021488	SLC7A9	rs11667586	26996	C	T	0.387594	0.0171581	5.48277e-113	0.0185517	510.251
eqtl-a-ENSG00000021762	OSBPL5	rs11605446	14141	A	G	-0.59078	0.0451029	3.35429e-39	0.0119874	171.546
eqtl-a-ENSG00000021762	OSBPL5	rs7933398	30688	G	C	0.11184	0.0147129	2.92954e-14	0.00187937	57.7789
eqtl-a-ENSG00000021762	OSBPL5	rs11026100	31352	C	G	-0.117348	0.0125475	8.56841e-21	0.00278203	87.46
eqtl-a-ENSG00000021762	OSBPL5	rs2056423	22995	A	G	0.383982	0.0117677	1e-200	0.0442535	1064.64
eqtl-a-ENSG00000022277	RTF2	rs7846314	25575	T	A	0.0883929	0.0155299	1.25849e-08	0.00126512	32.3939
eqtl-a-ENSG00000022277	RTF2	rs11086548	21162	G	A	0.252675	0.0118866	2.83988e-100	0.0209063	451.823
eqtl-a-ENSG00000022277	RTF2	rs3761207	24083	A	G	0.0941876	0.0144617	7.37564e-11	0.00175822	42.4143
eqtl-a-ENSG00000022556	NLRP2	rs148656985	15509	C	T	-0.255574	0.0409279	4.24893e-10	0.00250796	38.9887
eqtl-a-ENSG00000022556	NLRP2	rs55650192	19406	A	G	-0.197448	0.0223229	9.13692e-19	0.00401533	78.2275
eqtl-a-ENSG00000022556	NLRP2	rs35450746	26032	C	T	0.42524	0.0139825	1e-200	0.0343106	924.837
eqtl-a-ENSG00000022556	NLRP2	rs59357040	26403	A	G	0.578572	0.0186168	1e-200	0.0352897	965.766
eqtl-a-ENSG00000022556	NLRP2	rs35242182	7353	C	T	-0.357639	0.0475679	5.53605e-14	0.00762906	56.5124
eqtl-a-ENSG00000022567	SLC45A4	rs1134924	30842	T	C	0.0702995	0.0119039	3.50938e-09	0.00112952	34.8737
eqtl-a-ENSG00000022567	SLC45A4	rs16895831	27510	T	C	0.0878615	0.0146003	1.76799e-09	0.00131465	36.2111
eqtl-a-ENSG00000022567	SLC45A4	rs149110519	25462	T	C	-0.208069	0.0266002	5.19039e-15	0.00239723	61.1802
eqtl-a-ENSG00000022567	SLC45A4	rs2063386	26304	G	A	0.0714469	0.0119638	2.3465e-09	0.001354	35.6612
eqtl-a-ENSG00000022567	SLC45A4	rs12544261	26633	A	C	0.126583	0.0122814	6.56448e-25	0.00397289	106.224
eqtl-a-ENSG00000022567	SLC45A4	rs13267647	31244	T	G	-0.179887	0.0122088	3.87614e-49	0.00690049	217.083
eqtl-a-ENSG00000022567	SLC45A4	rs141832319	26897	T	C	0.610491	0.0429195	6.50279e-46	0.00746605	202.31
eqtl-a-ENSG00000022567	SLC45A4	rs34510023	27421	C	T	-0.509868	0.0159885	1e-200	0.0357604	1016.88
eqtl-a-ENSG00000022840	RNF10	rs643381	30971	A	C	-0.0688623	0.0118894	6.96354e-09	0.00108198	33.544
eqtl-a-ENSG00000022840	RNF10	rs12212092	26412	T	C	-0.13693	0.0235911	6.45967e-09	0.00127393	33.6874
eqtl-a-ENSG00000022840	RNF10	rs6592965	31684	A	G	0.0974563	0.0119364	3.22478e-16	0.00209952	66.657
eqtl-a-ENSG00000022840	RNF10	rs8903	31669	C	T	0.379209	0.0121936	1e-200	0.0296343	967.088
eqtl-a-ENSG00000022840	RNF10	rs75268007	31567	G	C	0.12804	0.0178992	8.46447e-13	0.00161841	51.1678
eqtl-a-ENSG00000022840	RNF10	rs8073060	31185	A	T	0.378388	0.0125198	1.18032e-200	0.0284575	913.381
eqtl-a-ENSG00000022840	RNF10	rs8887	27399	C	T	0.0802087	0.0119223	1.72465e-11	0.00164919	45.2576
eqtl-a-ENSG00000022840	RNF10	rs6084653	31569	G	C	-0.217489	0.0122165	6.69885e-71	0.00993989	316.923
eqtl-a-ENSG00000022840	RNF10	rs6014993	26332	G	A	0.071129	0.0118907	2.20689e-09	0.00135708	35.7804
eqtl-a-ENSG00000022976	ZNF839	rs1532331	31644	T	G	0.0778662	0.0127838	1.1207e-09	0.00117106	37.098
eqtl-a-ENSG00000022976	ZNF839	rs2251246	31643	A	G	-0.118573	0.0186961	2.26511e-10	0.00126952	40.22
eqtl-a-ENSG00000022976	ZNF839	rs11626217	26379	A	G	-0.13518	0.0134528	9.33684e-24	0.00381313	100.964
eqtl-a-ENSG00000023171	GRAMD1B	rs10893036	25738	A	G	-0.262953	0.0157749	2.19533e-62	0.0106803	277.836
eqtl-a-ENSG00000023171	GRAMD1B	rs2282561	26196	T	C	0.176336	0.0195633	1.99756e-19	0.00309185	81.239
eqtl-a-ENSG00000023171	GRAMD1B	rs55837399	25751	T	A	0.311765	0.0148475	6.89763e-98	0.0168338	440.874
eqtl-a-ENSG00000023171	GRAMD1B	rs35923643	26079	G	A	0.298945	0.0145061	2.31686e-94	0.0160241	424.666
eqtl-a-ENSG00000023892	DEF6	rs1354034	30721	C	T	-0.070467	0.012236	8.47149e-09	0.00107842	33.1638
eqtl-a-ENSG00000023892	DEF6	rs1326757	30605	C	A	-0.0878417	0.0125291	2.36646e-12	0.00160351	49.1511
eqtl-a-ENSG00000023892	DEF6	rs6457834	29939	A	C	0.104841	0.0128389	3.18787e-16	0.0022223	66.6772
eqtl-a-ENSG00000023892	DEF6	rs2689089	30383	A	C	0.414313	0.013335	1e-200	0.0307933	965.256
eqtl-a-ENSG00000023892	DEF6	rs34307089	30721	C	T	0.123782	0.0170194	3.52128e-13	0.00171887	52.893
eqtl-a-ENSG00000023892	DEF6	rs10947546	30275	A	G	-0.596905	0.032312	3.38065e-76	0.0111463	341.235
eqtl-a-ENSG00000023902	PLEKHO1	rs16833244	25827	G	C	0.44852	0.0241339	4.28154e-77	0.0131967	345.362
eqtl-a-ENSG00000023902	PLEKHO1	rs1354034	26609	C	T	0.0785802	0.0122325	1.32739e-10	0.00154844	41.2632
eqtl-a-ENSG00000023902	PLEKHO1	rs149110519	20660	T	C	-0.187923	0.0266108	1.64135e-12	0.00240806	49.8657
eqtl-a-ENSG00000023902	PLEKHO1	rs111778408	25090	A	G	-0.137498	0.0197364	3.24265e-12	0.00193071	48.5313
eqtl-a-ENSG00000024048	UBR2	rs149110519	10586	T	C	-0.201237	0.0266039	3.90301e-14	0.00537591	57.2062
eqtl-a-ENSG00000024048	UBR2	rs9381192	14262	A	G	-0.115961	0.0132045	1.60879e-18	0.00537845	77.1115
eqtl-a-ENSG00000024048	UBR2	rs12191298	14261	G	A	-0.448512	0.0274459	4.97622e-60	0.0183817	267.013
eqtl-a-ENSG00000024048	UBR2	rs149007767	13100	T	C	0.13163	0.0166448	2.61156e-15	0.00475131	62.5297
eqtl-a-ENSG00000024862	CCDC28A	rs6915060	31683	C	T	0.331719	0.012431	7.06318e-157	0.0219811	712.035
eqtl-a-ENSG00000024862	CCDC28A	rs9385834	31481	A	T	-0.108035	0.0148624	3.6166e-13	0.00167561	52.8352
eqtl-a-ENSG00000024862	CCDC28A	rs11189181	31569	G	A	-0.138731	0.0129666	1.0266e-26	0.00361295	114.464
eqtl-a-ENSG00000025039	RRAGD	rs56330463	31569	C	T	0.0704949	0.0120527	4.94538e-09	0.00108247	34.2073
eqtl-a-ENSG00000025039	RRAGD	rs3822872	31683	C	T	0.447276	0.0142362	1e-200	0.0302143	987.042
eqtl-a-ENSG00000025039	RRAGD	rs4707512	30902	G	A	-0.100157	0.011899	3.84946e-17	0.0022875	70.8457
eqtl-a-ENSG00000025039	RRAGD	rs4593337	31227	G	A	-0.395468	0.0170327	2.99916e-119	0.0169704	539.049
eqtl-a-ENSG00000025039	RRAGD	rs9444630	31682	G	A	-0.0687339	0.0121417	1.50491e-08	0.00101049	32.0447
eqtl-a-ENSG00000025156	HSF2	rs139360283	24803	T	C	-0.522615	0.0502597	2.52116e-25	0.00434041	108.116
eqtl-a-ENSG00000025156	HSF2	rs12196116	30941	G	A	0.123559	0.0144871	1.47877e-17	0.00234548	72.7374
eqtl-a-ENSG00000025156	HSF2	rs12665320	30757	T	G	-0.45134	0.0265796	1.1392e-64	0.00928783	288.325
eqtl-a-ENSG00000025156	HSF2	rs530928	31470	T	C	0.384436	0.012682	1e-200	0.0283711	918.851
eqtl-a-ENSG00000025434	NR1H3	rs113083342	13013	G	A	-0.372801	0.0376715	4.32414e-23	0.00746955	97.9178
eqtl-a-ENSG00000025434	NR1H3	rs143506177	24973	C	T	-0.40261	0.0402646	1.53638e-23	0.00398764	99.9741
eqtl-a-ENSG00000025434	NR1H3	rs11039186	26278	T	C	-0.306784	0.0337648	1.02754e-19	0.00313172	82.5475
eqtl-a-ENSG00000025434	NR1H3	rs191300557	19297	A	G	0.244622	0.0380687	1.3135e-10	0.00213519	41.2867
eqtl-a-ENSG00000025434	NR1H3	rs3729949	3086	T	C	-0.319185	0.0485246	4.7687e-11	0.0138267	43.2394
eqtl-a-ENSG00000025434	NR1H3	rs61914719	31569	T	C	-0.368493	0.016885	1.38038e-105	0.0148625	476.243
eqtl-a-ENSG00000025434	NR1H3	rs140502323	25482	A	G	-0.279182	0.0375901	1.11096e-13	0.00216001	55.1561
eqtl-a-ENSG00000025434	NR1H3	rs61882680	26376	T	C	1.15979	0.0337759	1e-200	0.0427901	1178.99
eqtl-a-ENSG00000025708	TYMP	rs134774	22543	G	A	-0.332628	0.0237887	1.99067e-44	0.00859833	195.496
eqtl-a-ENSG00000025708	TYMP	rs73187263	19634	T	C	0.169692	0.0195813	4.4761e-18	0.00381042	75.0923
eqtl-a-ENSG00000025708	TYMP	rs56211323	20813	G	A	-0.323282	0.0400523	6.93905e-16	0.00312044	65.1428
eqtl-a-ENSG00000025708	TYMP	rs134970	14198	C	T	0.417931	0.0116358	1e-200	0.083295	1289.9
eqtl-a-ENSG00000025708	TYMP	rs56235139	13738	A	G	-0.331094	0.0359315	3.12464e-20	0.0061426	84.8963
eqtl-a-ENSG00000025772	TOMM34	rs1555303	31341	G	A	-0.440191	0.0127084	1e-200	0.03687	1199.7
eqtl-a-ENSG00000025772	TOMM34	rs2180292	30406	G	C	-0.566283	0.010919	1e-200	0.0812699	2689.51
eqtl-a-ENSG00000025772	TOMM34	rs34485448	31564	G	T	-0.198313	0.011957	8.85727e-62	0.00863968	275.062
eqtl-a-ENSG00000025772	TOMM34	rs147793637	29140	C	T	-0.236099	0.0333941	1.54703e-12	0.00171244	49.9826
eqtl-a-ENSG00000026025	VIM	rs1375493	14263	A	G	0.0761151	0.0119885	2.16441e-10	0.00281822	40.3043
eqtl-a-ENSG00000026025	VIM	rs55793580	14263	T	C	-0.116173	0.0158204	2.08209e-13	0.00376639	53.9156
eqtl-a-ENSG00000026025	VIM	rs2932908	14263	A	G	0.147769	0.0124749	2.27353e-32	0.0097416	140.292
eqtl-a-ENSG00000026025	VIM	rs165530	14247	C	A	0.241527	0.0133396	2.84708e-73	0.0224927	327.782
eqtl-a-ENSG00000026025	VIM	rs12261966	14263	T	C	-0.0776027	0.0128936	1.75711e-09	0.00253334	36.2197
eqtl-a-ENSG00000026025	VIM	rs10774624	11496	A	G	0.0882755	0.0119159	1.28233e-13	0.00475129	54.872
eqtl-a-ENSG00000026103	FAS	rs149007767	29328	T	C	0.125149	0.0166483	5.60531e-14	0.00192308	56.5048
eqtl-a-ENSG00000026103	FAS	rs56388170	30606	T	G	0.0973068	0.0131018	1.11096e-13	0.00179902	55.1564
eqtl-a-ENSG00000026103	FAS	rs7082101	30817	A	C	-0.444004	0.0113413	1e-200	0.0473782	1532.57
eqtl-a-ENSG00000026103	FAS	rs7095848	25316	A	G	0.0835399	0.0118908	2.13157e-12	0.00194592	49.355
eqtl-a-ENSG00000026103	FAS	rs11202926	30820	C	T	0.167387	0.0133084	2.81125e-36	0.00510664	158.184
eqtl-a-ENSG00000026297	RNASET2	rs204295	26609	T	C	0.660255	0.0105432	1e-200	0.128452	3921.44
eqtl-a-ENSG00000026297	RNASET2	rs118051809	10732	T	C	0.282977	0.0469329	1.64771e-09	0.00337597	36.3468
eqtl-a-ENSG00000026297	RNASET2	rs17617310	17566	C	T	0.495946	0.0493459	9.14956e-24	0.00571747	100.999
eqtl-a-ENSG00000026297	RNASET2	rs62436418	26280	C	T	0.507935	0.0118675	1e-200	0.065164	1831.74
eqtl-a-ENSG00000026297	RNASET2	rs4235920	26609	C	T	-0.106398	0.0119022	3.92013e-19	0.00299421	79.9061
eqtl-a-ENSG00000026508	CD44	rs1375493	31569	A	G	0.0997595	0.0119762	8.09841e-17	0.00219309	69.3814
eqtl-a-ENSG00000026508	CD44	rs286873	31682	T	G	0.109042	0.018303	2.55971e-09	0.00111904	35.4908
eqtl-a-ENSG00000026508	CD44	rs507230	31346	A	G	-0.143147	0.011872	1.77296e-33	0.00461663	145.375
eqtl-a-ENSG00000026508	CD44	rs927335	31563	T	A	-0.198721	0.0121706	6.24022e-60	0.00837592	266.585
eqtl-a-ENSG00000026652	AGPAT4	rs1375493	31569	A	G	0.0995796	0.0119763	9.18967e-17	0.00218517	69.1302
eqtl-a-ENSG00000026652	AGPAT4	rs112049074	28527	T	C	-0.247765	0.0394845	3.49189e-10	0.00137839	39.3728
eqtl-a-ENSG00000026652	AGPAT4	rs6914451	30817	G	C	0.153369	0.0170769	2.68349e-19	0.00261055	80.6546
eqtl-a-ENSG00000026652	AGPAT4	rs6455707	31684	C	T	0.258135	0.0172504	1.26212e-50	0.00701773	223.907
eqtl-a-ENSG00000026652	AGPAT4	rs55793580	31569	T	C	-0.110896	0.0158231	2.40713e-12	0.0015535	49.1158
eqtl-a-ENSG00000026652	AGPAT4	rs4766578	28417	A	T	0.0824988	0.0119063	4.24424e-12	0.00168667	48.0077
eqtl-a-ENSG00000026950	BTN3A1	rs10946812	31684	C	G	0.462071	0.0114998	1e-200	0.0484855	1614.39
eqtl-a-ENSG00000026950	BTN3A1	rs10946846	20879	G	A	0.195115	0.016855	5.45381e-31	0.00637728	133.993
eqtl-a-ENSG00000026950	BTN3A1	rs3804122	31568	G	A	0.0724398	0.012509	6.99697e-09	0.00106121	33.5337
eqtl-a-ENSG00000026950	BTN3A1	rs7310615	28418	G	C	-0.0734409	0.0119211	7.24703e-10	0.00133374	37.9501
eqtl-a-ENSG00000026950	BTN3A1	rs1532624	31300	A	C	-0.11086	0.0119625	1.90722e-20	0.00273635	85.8772
eqtl-a-ENSG00000027075	PRKCH	rs76537762	31568	A	G	-0.136841	0.0248458	3.63756e-08	0.00095998	30.3319
eqtl-a-ENSG00000027075	PRKCH	rs767755	31684	A	G	-0.11959	0.0130328	4.47404e-20	0.00265046	84.1951
eqtl-a-ENSG00000027075	PRKCH	rs1088683	29767	T	C	0.0939928	0.0129155	3.39782e-13	0.00177607	52.9587
eqtl-a-ENSG00000027697	IFNGR1	rs2594836	31569	A	G	0.113683	0.0137052	1.08593e-16	0.00217477	68.8007
eqtl-a-ENSG00000027697	IFNGR1	rs9494599	31567	G	C	0.075651	0.0119582	2.50952e-10	0.00126623	40.0194
eqtl-a-ENSG00000027697	IFNGR1	rs11754268	28704	T	C	-0.241928	0.0138938	6.62064e-68	0.0104526	303.18
eqtl-a-ENSG00000027697	IFNGR1	rs56388170	31355	T	G	0.0756882	0.0131119	7.81502e-09	0.00106159	33.3194
eqtl-a-ENSG00000027697	IFNGR1	rs7210990	31569	A	C	0.0694576	0.0118969	5.27679e-09	0.00107856	34.0835
eqtl-a-ENSG00000027847	B4GALT7	rs143658086	17184	T	C	-0.377929	0.0396468	1.53674e-21	0.00526004	90.856
eqtl-a-ENSG00000027847	B4GALT7	rs62398472	27526	T	C	-0.407302	0.0126899	1e-200	0.0360758	1030.11
eqtl-a-ENSG00000027847	B4GALT7	rs116276523	26524	G	A	-0.225813	0.04135	4.73456e-08	0.0011231	29.8204
eqtl-a-ENSG00000028137	TNFRSF1B	rs6697733	31345	C	T	-0.260892	0.0141151	2.81968e-76	0.0107815	341.606
eqtl-a-ENSG00000028137	TNFRSF1B	rs6684514	31298	A	G	0.0826471	0.0131353	3.13812e-10	0.00126331	39.5865
eqtl-a-ENSG00000028137	TNFRSF1B	rs149110519	25735	T	C	0.157863	0.0266246	3.04411e-09	0.0013642	35.1529
eqtl-a-ENSG00000028137	TNFRSF1B	rs56388170	31355	T	G	0.0740399	0.0131125	1.6384e-08	0.00101581	31.8811
eqtl-a-ENSG00000029534	ANK1	rs12718597	31185	A	C	0.0910168	0.0123354	1.60214e-13	0.00174274	54.4388
eqtl-a-ENSG00000029534	ANK1	rs11989912	31567	A	G	-0.111735	0.0125468	5.31007e-19	0.00250605	79.3022
eqtl-a-ENSG00000029534	ANK1	rs4736819	31566	T	C	0.249087	0.0117634	1.6308e-99	0.0140053	448.341
eqtl-a-ENSG00000029534	ANK1	rs8073060	31185	A	T	0.125453	0.0128753	1.96472e-22	0.00303516	94.9335
eqtl-a-ENSG00000029639	TFB1M	rs56238103	31470	T	C	0.144952	0.0155952	1.47775e-20	0.00273766	86.3851
eqtl-a-ENSG00000029639	TFB1M	rs138028287	1926	C	T	-0.294297	0.0430039	7.72325e-12	0.0237392	46.7848
eqtl-a-ENSG00000029639	TFB1M	rs9371371	31470	G	A	-0.32241	0.0117645	2.37684e-165	0.0233094	751.004
eqtl-a-ENSG00000029725	RABEP1	rs62073600	17206	C	T	-0.262473	0.0451963	6.34498e-09	0.00195629	33.722
eqtl-a-ENSG00000029725	RABEP1	rs138742777	19453	A	G	-0.338307	0.0452221	7.37564e-14	0.00286871	55.9598
eqtl-a-ENSG00000029725	RABEP1	rs56343966	30902	T	C	0.574702	0.0189343	1e-200	0.0289496	921.21
eqtl-a-ENSG00000029725	RABEP1	rs78438561	31240	G	T	0.589904	0.0372816	2.16621e-56	0.00795053	250.349
eqtl-a-ENSG00000029725	RABEP1	rs57747791	31569	T	A	0.602905	0.0181124	1e-200	0.0339081	1107.95
eqtl-a-ENSG00000029725	RABEP1	rs192217367	11879	G	A	-0.289961	0.0417811	3.91562e-12	0.00403815	48.1555
eqtl-a-ENSG00000029725	RABEP1	rs150231236	19561	C	T	-0.482544	0.0429623	2.83988e-29	0.0064079	126.14
eqtl-a-ENSG00000030110	BAK1	rs10947433	14263	A	G	-0.303259	0.0236945	1.66495e-37	0.0113543	163.784
eqtl-a-ENSG00000030110	BAK1	rs2147428	13432	G	T	-0.220235	0.0304259	4.54674e-13	0.00388557	52.3867
eqtl-a-ENSG00000030110	BAK1	rs78117618	14263	T	C	0.358777	0.0345962	3.38844e-25	0.00748375	107.53
eqtl-a-ENSG00000030110	BAK1	rs35144104	14263	T	C	-0.409263	0.0120743	1e-200	0.0745461	1148.74
eqtl-a-ENSG00000030110	BAK1	rs191549504	11159	C	T	0.381227	0.0464401	2.23409e-16	0.00600262	67.3757
eqtl-a-ENSG00000030582	GRN	rs7563201	31240	A	G	-0.109038	0.011895	4.87304e-20	0.00268256	84.0232
eqtl-a-ENSG00000030582	GRN	rs28498283	26953	T	A	0.0783638	0.0136513	9.44539e-09	0.00122108	32.9496
eqtl-a-ENSG00000030582	GRN	rs149110519	25735	T	C	-0.205097	0.0266018	1.25806e-14	0.00230447	59.4378
eqtl-a-ENSG00000030582	GRN	rs149007767	30077	T	C	-0.207559	0.0165899	6.46696e-36	0.00517734	156.519
eqtl-a-ENSG00000030582	GRN	rs114641762	28465	A	C	0.478479	0.0203497	3.01995e-122	0.0190522	552.814
eqtl-a-ENSG00000030582	GRN	rs12451763	27921	T	C	-0.24202	0.0360798	1.97288e-11	0.00160896	44.9928
eqtl-a-ENSG00000031081	ARHGAP31	rs11914541	26107	G	A	-0.27122	0.013749	1.2697e-86	0.0146865	389.106
eqtl-a-ENSG00000031081	ARHGAP31	rs76136755	26108	C	T	-0.190172	0.0281427	1.40314e-11	0.00174594	45.6592
eqtl-a-ENSG00000031081	ARHGAP31	rs34844599	26100	C	T	-0.0938406	0.0157559	2.58488e-09	0.00135727	35.4701
eqtl-a-ENSG00000031691	CENPQ	rs78140402	30546	C	A	-0.20654	0.0306403	1.5729e-11	0.00148533	45.4354
eqtl-a-ENSG00000031691	CENPQ	rs9367361	31684	T	G	0.0914566	0.0130699	2.60735e-12	0.00154303	48.9619
eqtl-a-ENSG00000031691	CENPQ	rs6938215	31671	A	G	-0.389617	0.0118751	1e-200	0.0328718	1076.4
eqtl-a-ENSG00000032742	IFT88	rs9552218	25056	T	C	-0.106478	0.0121767	2.24595e-18	0.00304246	76.4585
eqtl-a-ENSG00000032742	IFT88	rs7999297	28916	G	A	0.377753	0.0114751	1e-200	0.0361232	1083.61
eqtl-a-ENSG00000032742	IFT88	rs9316031	31557	T	C	-0.128229	0.0203691	3.06613e-10	0.00125426	39.6279
eqtl-a-ENSG00000033122	LRRC7	rs11808152	17597	G	A	-0.258645	0.0334171	9.9426e-15	0.00339278	59.8992
eqtl-a-ENSG00000033122	LRRC7	rs12049210	18572	G	A	-0.402618	0.0127191	1e-200	0.051191	1001.91
eqtl-a-ENSG00000033122	LRRC7	rs61782217	18578	A	G	-0.193088	0.0241965	1.46319e-15	0.00341602	63.6735
eqtl-a-ENSG00000033627	ATP6V0A1	rs17081935	31300	T	C	0.157911	0.0147477	9.39723e-27	0.00364959	114.643
eqtl-a-ENSG00000033627	ATP6V0A1	rs6986779	24943	T	C	-0.0759969	0.0124624	1.0727e-09	0.00148865	37.1838
eqtl-a-ENSG00000033627	ATP6V0A1	rs3760387	31684	T	G	0.312016	0.0230779	1.19179e-41	0.00573618	182.782
eqtl-a-ENSG00000033627	ATP6V0A1	rs117107843	23680	A	G	-0.267076	0.0483666	3.35158e-08	0.00128599	30.4889
eqtl-a-ENSG00000033800	PIAS1	rs436903	30902	A	G	0.0813024	0.0121233	1.9948e-11	0.00145327	44.9715
eqtl-a-ENSG00000033800	PIAS1	rs7179875	30902	A	G	-0.361598	0.0115772	1e-200	0.0306027	975.477
eqtl-a-ENSG00000033800	PIAS1	rs11072006	31567	A	T	-0.163748	0.0156659	1.42856e-25	0.00344911	109.248
eqtl-a-ENSG00000034053	APBA2	rs7763262	30211	C	T	0.0809917	0.012601	1.29631e-10	0.00136557	41.3088
eqtl-a-ENSG00000034053	APBA2	rs9420589	31484	T	G	0.0669643	0.0120132	2.4896e-08	0.000985941	31.07
eqtl-a-ENSG00000034053	APBA2	rs4766578	28417	A	T	-0.0720764	0.0119111	1.43771e-09	0.0012869	36.6144
eqtl-a-ENSG00000034053	APBA2	rs28628664	31067	T	C	-0.0986759	0.0164941	2.19599e-09	0.00115071	35.788
eqtl-a-ENSG00000034053	APBA2	rs12101582	24814	C	G	-0.0701118	0.0119031	3.85727e-09	0.00139623	34.6918
eqtl-a-ENSG00000034053	APBA2	rs1540642	31185	C	T	0.407409	0.0174392	1.04954e-120	0.0172	545.733
eqtl-a-ENSG00000034053	APBA2	rs10782001	31185	A	G	0.0681067	0.0122263	2.53858e-08	0.000994058	31.0286
eqtl-a-ENSG00000034152	MAP2K3	rs3811444	31470	T	C	-0.172202	0.012502	3.65426e-43	0.00599253	189.71
eqtl-a-ENSG00000034152	MAP2K3	rs1668871	31470	C	T	0.0887105	0.0122342	4.14286e-13	0.00166793	52.574
eqtl-a-ENSG00000034152	MAP2K3	rs766432	31086	A	C	-0.0930567	0.016465	1.58782e-08	0.0010265	31.9407
eqtl-a-ENSG00000034152	MAP2K3	rs875741	31470	A	G	0.110495	0.012132	8.4217e-20	0.00262894	82.9455
eqtl-a-ENSG00000034152	MAP2K3	rs12212092	26198	T	C	-0.194906	0.0235622	1.31522e-16	0.00260506	68.4204
eqtl-a-ENSG00000034152	MAP2K3	rs6592965	31470	A	G	0.363133	0.0115676	1e-200	0.0303639	985.411
eqtl-a-ENSG00000034152	MAP2K3	rs4986004	31141	C	A	-0.0918655	0.0125847	2.8774e-13	0.00170822	53.2833
eqtl-a-ENSG00000034152	MAP2K3	rs11079018	31355	G	A	0.125783	0.0222779	1.64029e-08	0.00101566	31.8763
eqtl-a-ENSG00000034152	MAP2K3	rs35033748	27110	C	T	-0.195884	0.014376	2.8132e-42	0.00680187	185.648
eqtl-a-ENSG00000034152	MAP2K3	rs6014993	26118	G	A	0.0654117	0.011893	3.80216e-08	0.00115687	30.2479
eqtl-a-ENSG00000035115	SH3YL1	rs12714397	17341	A	C	0.451343	0.0127628	1e-200	0.0672674	1250.46
eqtl-a-ENSG00000035115	SH3YL1	rs7591830	30557	G	C	-0.173908	0.0146778	2.19331e-32	0.00457315	140.375
eqtl-a-ENSG00000035115	SH3YL1	rs6754607	30746	G	A	-0.405346	0.0155787	3.00608e-149	0.0215448	676.957
eqtl-a-ENSG00000035115	SH3YL1	rs6734782	31016	C	A	0.146709	0.0205751	1.00069e-12	0.00163656	50.8395
eqtl-a-ENSG00000035115	SH3YL1	rs11920354	28917	A	C	-0.0699535	0.0122937	1.26891e-08	0.00111844	32.376
eqtl-a-ENSG00000035403	VCL	rs826415	31569	G	T	0.0836692	0.0128668	7.89405e-11	0.00133767	42.2827
eqtl-a-ENSG00000035403	VCL	rs1354034	31684	C	T	0.392426	0.0117966	1e-200	0.0337483	1106.56
eqtl-a-ENSG00000035403	VCL	rs149110519	25735	T	C	0.177302	0.0266159	2.71206e-11	0.00172136	44.3722
eqtl-a-ENSG00000035403	VCL	rs10820606	26161	C	A	0.13571	0.0139512	2.30409e-22	0.00360395	94.6166
eqtl-a-ENSG00000035403	VCL	rs61863650	23725	T	G	0.182561	0.0122306	2.21259e-50	0.00930368	222.784
eqtl-a-ENSG00000035403	VCL	rs1403629	31017	G	C	0.0966983	0.0126208	1.83358e-14	0.00188905	58.6997
eqtl-a-ENSG00000035403	VCL	rs2279648	31684	T	G	-0.706367	0.0169752	1e-200	0.0518182	1731.42
eqtl-a-ENSG00000035403	VCL	rs505404	31569	G	T	0.157545	0.0142589	2.22177e-28	0.00385212	122.07
eqtl-a-ENSG00000035403	VCL	rs11553699	30031	G	A	0.181535	0.0189886	1.17761e-21	0.00303421	91.3915
eqtl-a-ENSG00000035403	VCL	rs10876550	31684	A	G	0.109414	0.0120663	1.21451e-19	0.0025884	82.2186
eqtl-a-ENSG00000035403	VCL	rs8082605	29836	T	G	0.248389	0.0290592	1.25661e-17	0.00244284	73.0581
eqtl-a-ENSG00000035403	VCL	rs145171343	20854	T	C	0.455596	0.0508421	3.22329e-19	0.00383579	80.2918
eqtl-a-ENSG00000035403	VCL	rs11082304	31300	T	G	0.0680852	0.0118899	1.02579e-08	0.00104653	32.7885
eqtl-a-ENSG00000035403	VCL	rs4814779	31684	A	C	-0.0751022	0.0131461	1.10999e-08	0.00102902	32.635
eqtl-a-ENSG00000035664	DAPK2	rs9880192	31355	C	G	0.0697888	0.0121723	9.8553e-09	0.00104728	32.8699
eqtl-a-ENSG00000035664	DAPK2	rs113453908	25524	T	C	0.114288	0.0153574	9.93345e-14	0.00216509	55.3773
eqtl-a-ENSG00000035664	DAPK2	rs332280	31352	T	C	0.343563	0.0164829	1.735e-96	0.013668	434.428
eqtl-a-ENSG00000035664	DAPK2	rs4794822	30971	T	C	-0.0762182	0.0122441	4.8156e-10	0.00124958	38.7468
eqtl-a-ENSG00000035681	NSMAF	rs7568458	31569	A	T	0.110652	0.011924	1.70137e-20	0.00272039	86.1087
eqtl-a-ENSG00000035681	NSMAF	rs74884939	28620	C	T	0.33068	0.0402513	2.11446e-16	0.00235268	67.4879
eqtl-a-ENSG00000035681	NSMAF	rs10106272	31684	C	T	0.462693	0.0122853	1e-200	0.0428503	1418.36
eqtl-a-ENSG00000035687	ADSS2	rs72765888	30277	G	T	-0.635376	0.0155668	1e-200	0.052154	1665.84
eqtl-a-ENSG00000035687	ADSS2	rs10754823	30054	G	T	0.159766	0.0120889	7.09414e-40	0.00577798	174.649
eqtl-a-ENSG00000035687	ADSS2	rs4658419	30601	T	A	-0.129075	0.0137371	5.66761e-21	0.00287678	88.2807
eqtl-a-ENSG00000035687	ADSS2	rs900892	27015	G	A	0.110358	0.01318	5.61694e-17	0.00258849	70.1043
eqtl-a-ENSG00000035720	STAP1	rs7681618	21335	G	A	-0.156049	0.0120833	3.74283e-38	0.00775669	166.767
eqtl-a-ENSG00000035720	STAP1	rs4241679	26408	A	T	-0.0947209	0.0121995	8.21675e-15	0.00227762	60.2802
eqtl-a-ENSG00000035720	STAP1	rs17056278	26295	G	C	-0.133083	0.0244103	4.98058e-08	0.00112911	29.7212
eqtl-a-ENSG00000035720	STAP1	rs34794906	22220	C	T	-0.0796374	0.012846	5.6607e-10	0.00172665	38.429
eqtl-a-ENSG00000035720	STAP1	rs8067378	26026	G	A	-0.102527	0.0118723	5.84252e-18	0.00285731	74.5716
eqtl-a-ENSG00000035720	STAP1	rs4810485	26026	G	T	-0.0827733	0.0136698	1.4042e-09	0.00140682	36.6626
eqtl-a-ENSG00000035862	TIMP2	rs13062095	26280	C	T	-0.0782408	0.0124601	3.39883e-10	0.00149812	39.4267
eqtl-a-ENSG00000035862	TIMP2	rs149110519	20446	T	C	0.239496	0.0265814	2.06443e-19	0.00395468	81.1705
eqtl-a-ENSG00000035862	TIMP2	rs1384364	26395	G	A	0.469469	0.0152049	1e-200	0.0348591	953.265
eqtl-a-ENSG00000035862	TIMP2	rs138905266	15875	T	C	-0.248649	0.04235	4.32126e-09	0.00216676	34.4677
eqtl-a-ENSG00000035862	TIMP2	rs6501264	25942	T	C	-0.0962231	0.0119441	7.87046e-16	0.00249553	64.8961
eqtl-a-ENSG00000036448	MYOM2	rs159963	31569	A	C	-0.0680019	0.0119903	1.41801e-08	0.00101784	32.1628
eqtl-a-ENSG00000036448	MYOM2	rs62478453	31569	G	A	1.02396	0.0202004	1e-200	0.0752665	2569.32
eqtl-a-ENSG00000036448	MYOM2	rs71519834	24719	G	A	0.611146	0.0372353	1.54383e-60	0.0107806	269.367
eqtl-a-ENSG00000036448	MYOM2	rs186777105	23196	G	A	-0.449279	0.0357709	3.50348e-36	0.00675485	157.738
eqtl-a-ENSG00000036448	MYOM2	rs750318	31684	C	T	-0.0985984	0.016477	2.17721e-09	0.00112889	35.806
eqtl-a-ENSG00000036448	MYOM2	rs4876254	31017	A	G	0.126651	0.0119597	3.31589e-26	0.00360255	112.137
eqtl-a-ENSG00000036448	MYOM2	rs3824184	31564	A	G	0.59767	0.0161971	1e-200	0.0413537	1361.51
eqtl-a-ENSG00000036448	MYOM2	rs17693117	23970	T	C	-0.258315	0.044624	7.08908e-09	0.00139601	33.5063
eqtl-a-ENSG00000036448	MYOM2	rs58084828	26065	A	C	-0.0978034	0.0118994	2.0488e-16	0.00258509	67.5499
eqtl-a-ENSG00000036448	MYOM2	rs111994531	26395	G	A	-0.784235	0.0356929	5.35797e-107	0.0179612	482.721
eqtl-a-ENSG00000036565	SLC18A1	rs56268521	31529	A	G	0.217138	0.02697	8.21107e-16	0.00205167	64.816
eqtl-a-ENSG00000036565	SLC18A1	rs78299715	31196	G	C	0.159939	0.0225041	1.18577e-12	0.00161653	50.5077
eqtl-a-ENSG00000036565	SLC18A1	rs73210887	31191	T	G	0.432951	0.0114286	1e-200	0.0439872	1435.04
eqtl-a-ENSG00000037474	NSUN2	rs75506645	29265	A	G	0.608485	0.0302964	1.01438e-89	0.0135964	403.356
eqtl-a-ENSG00000037474	NSUN2	rs34565284	31483	A	G	0.109511	0.0119303	4.35111e-20	0.00266917	84.253
eqtl-a-ENSG00000037474	NSUN2	rs77431911	29659	G	C	-0.399371	0.0321819	2.30675e-35	0.00516564	153.993
eqtl-a-ENSG00000037474	NSUN2	rs80037445	24409	T	C	-0.560109	0.0505468	1.55132e-28	0.00500528	122.778
eqtl-a-ENSG00000037474	NSUN2	rs80329314	27197	T	C	-0.397721	0.0409237	2.50726e-22	0.00346083	94.4442
eqtl-a-ENSG00000037474	NSUN2	rs3776448	31684	T	C	0.705178	0.0162068	1e-200	0.0563843	1893.11
eqtl-a-ENSG00000037474	NSUN2	rs575421	31345	C	T	-0.671719	0.0180447	1e-200	0.042337	1385.63
eqtl-a-ENSG00000037757	MRI1	rs34596409	26318	A	G	-0.425201	0.01755	1.1272e-129	0.0218173	586.95
eqtl-a-ENSG00000037757	MRI1	rs435207	27564	T	A	-0.363375	0.0115041	1e-200	0.0349318	997.639
eqtl-a-ENSG00000037757	MRI1	rs383243	31354	A	T	-0.115594	0.0129571	4.60469e-19	0.00253198	79.5843
eqtl-a-ENSG00000038002	AGA	rs55894716	31237	C	T	-0.762272	0.0232097	1e-200	0.0333786	1078.58
eqtl-a-ENSG00000038002	AGA	rs4690512	30902	G	A	-0.466003	0.014293	1e-200	0.0332549	1062.92
eqtl-a-ENSG00000038002	AGA	rs141292540	30543	T	C	-0.524498	0.0327652	1.12357e-57	0.00831997	256.232
eqtl-a-ENSG00000038002	AGA	rs13131197	31231	T	G	-0.123422	0.0118596	2.30356e-25	0.00345586	108.297
eqtl-a-ENSG00000038002	AGA	rs146343140	20421	A	G	-0.220818	0.0396306	2.51831e-08	0.001518	31.0431
eqtl-a-ENSG00000038427	VCAN	rs141094656	21629	C	T	0.247321	0.0429779	8.69501e-09	0.00152873	33.1125
eqtl-a-ENSG00000038427	VCAN	rs1375493	31569	A	G	0.10899	0.0119705	8.62581e-20	0.00261908	82.8936
eqtl-a-ENSG00000038427	VCAN	rs9880192	31569	C	G	-0.0797284	0.012168	5.66239e-11	0.00135812	42.9299
eqtl-a-ENSG00000038427	VCAN	rs309560	31569	G	C	-0.0841617	0.0118825	1.41286e-12	0.00158658	50.1633
eqtl-a-ENSG00000038427	VCAN	rs7785014	31240	C	T	0.10635	0.0126097	3.33503e-17	0.00227178	71.1275
eqtl-a-ENSG00000038427	VCAN	rs10980797	31569	G	A	-0.0926346	0.0118964	6.87227e-15	0.001917	60.63
eqtl-a-ENSG00000038427	VCAN	rs35979828	29836	T	C	-0.165924	0.0256111	9.24485e-11	0.00140479	41.9694
eqtl-a-ENSG00000038427	VCAN	rs77526211	29277	A	G	0.161665	0.0292395	3.22062e-08	0.00104307	30.5677
eqtl-a-ENSG00000038427	VCAN	rs8022179	30165	A	T	0.0856936	0.0133535	1.38621e-10	0.00136336	41.1792
eqtl-a-ENSG00000038427	VCAN	rs424971	31684	C	T	-0.0967559	0.0120247	8.51334e-16	0.00203929	64.7409
eqtl-a-ENSG00000038945	MSR1	rs73665242	31352	C	A	-0.434991	0.0222759	6.39735e-85	0.0120164	381.296
eqtl-a-ENSG00000038945	MSR1	rs75959292	27283	C	T	0.429838	0.0452389	2.07109e-21	0.00329806	90.2721
eqtl-a-ENSG00000038945	MSR1	rs822284	28703	C	T	0.174256	0.0236286	1.64589e-13	0.00189125	54.3838
eqtl-a-ENSG00000038945	MSR1	rs73191891	30532	T	C	-0.395229	0.0127181	1e-200	0.0306601	965.661
eqtl-a-ENSG00000039068	CDH1	rs3785100	31077	C	T	-0.104666	0.0171758	1.10261e-09	0.00119349	37.1321
eqtl-a-ENSG00000039068	CDH1	rs36085011	29616	A	G	0.224003	0.0330671	1.25256e-11	0.00154709	45.8866
eqtl-a-ENSG00000039068	CDH1	rs11642362	31467	C	T	0.337312	0.0116795	2.09411e-183	0.0258225	834.041
eqtl-a-ENSG00000039523	RIPOR1	rs1354034	31684	C	T	-0.0686858	0.0122367	1.98852e-08	0.000993422	31.5049
eqtl-a-ENSG00000039523	RIPOR1	rs149007767	30077	T	C	-0.135214	0.0166427	4.48849e-16	0.00218982	66.0035
eqtl-a-ENSG00000039523	RIPOR1	rs111893345	31567	T	C	-0.502355	0.0208327	1.78238e-128	0.0180871	581.437
eqtl-a-ENSG00000039560	RAI14	rs13155753	31558	G	A	-0.0662772	0.0119513	2.92611e-08	0.000973566	30.7518
eqtl-a-ENSG00000039560	RAI14	rs12153461	31355	T	G	0.227909	0.0158144	4.38733e-47	0.00658027	207.678
eqtl-a-ENSG00000039560	RAI14	rs56142210	31563	A	C	0.298323	0.0170926	3.2434e-68	0.00955889	304.6
eqtl-a-ENSG00000039650	PNKP	rs149007767	29328	T	C	0.121928	0.01665	2.42829e-13	0.00182517	53.6227
eqtl-a-ENSG00000039650	PNKP	rs28413128	23741	G	A	0.42704	0.0113992	1e-200	0.0558145	1403.3
eqtl-a-ENSG00000039650	PNKP	rs16981493	29614	C	T	-0.782562	0.033392	1.85353e-121	0.0182085	549.191
eqtl-a-ENSG00000039650	PNKP	rs11554772	29086	T	C	0.172546	0.0263775	6.09397e-11	0.00146899	42.7871
eqtl-a-ENSG00000040275	SPDL1	rs113640400	24110	C	T	-0.796944	0.0242304	1e-200	0.0429414	1081.68
eqtl-a-ENSG00000040275	SPDL1	rs140642519	20308	A	G	0.336091	0.0375408	3.47216e-19	0.00393123	80.1427
eqtl-a-ENSG00000040275	SPDL1	rs255738	24908	C	G	-0.251199	0.0122906	7.65068e-93	0.0164941	417.691
eqtl-a-ENSG00000040633	PHF23	rs149007767	30077	T	C	0.0987292	0.0166609	3.10778e-09	0.00116615	35.1128
eqtl-a-ENSG00000040633	PHF23	rs72837700	30546	C	A	0.441846	0.0338683	6.71429e-39	0.00554099	170.187
eqtl-a-ENSG00000040633	PHF23	rs1215	31684	G	A	-0.373587	0.0167444	2.8774e-110	0.015468	497.756
eqtl-a-ENSG00000041353	RAB27B	rs1354034	31256	C	T	0.378849	0.011828	1e-200	0.0317797	1025.85
eqtl-a-ENSG00000041353	RAB27B	rs342293	30872	G	C	0.0879376	0.0119388	1.7636e-13	0.00175429	54.25
eqtl-a-ENSG00000041353	RAB27B	rs2236496	31256	C	T	0.0827817	0.0146662	1.6576e-08	0.00101826	31.8571
eqtl-a-ENSG00000041353	RAB27B	rs10820606	25848	C	A	0.137634	0.0139499	5.83311e-23	0.00375189	97.3365
eqtl-a-ENSG00000041353	RAB27B	rs11602954	25797	A	G	0.203135	0.0144671	8.74782e-45	0.00758457	197.139
eqtl-a-ENSG00000041353	RAB27B	rs35979828	29523	T	C	0.167624	0.0256103	5.94977e-11	0.00144895	42.8365
eqtl-a-ENSG00000041353	RAB27B	rs8073060	30872	A	T	-0.105545	0.012888	2.6212e-16	0.00216769	67.0619
eqtl-a-ENSG00000041353	RAB27B	rs7244800	31256	A	G	0.207583	0.0133009	6.56448e-55	0.00773245	243.553
eqtl-a-ENSG00000041353	RAB27B	rs11872375	30589	A	T	-0.0837254	0.0127024	4.35712e-11	0.00141828	43.4425
eqtl-a-ENSG00000041353	RAB27B	rs6136489	30872	G	T	-0.0912073	0.0125022	2.97783e-13	0.00172097	53.218
eqtl-a-ENSG00000041353	RAB27B	rs156356	30102	C	T	0.069733	0.0118931	4.54025e-09	0.00114076	34.3762
eqtl-a-ENSG00000041515	MYO16	rs58251014	26494	T	G	-0.187936	0.0205619	6.23304e-20	0.00314325	83.5335
eqtl-a-ENSG00000041515	MYO16	rs9301290	26605	G	C	0.145091	0.0132823	8.88996e-28	0.00446506	119.317
eqtl-a-ENSG00000041515	MYO16	rs9520836	25942	G	A	0.568627	0.0129139	1e-200	0.06954	1938.68
eqtl-a-ENSG00000041802	LSG1	rs6437393	25984	T	G	-0.385149	0.0123822	1e-200	0.0358987	967.45
eqtl-a-ENSG00000041802	LSG1	rs73890213	26264	T	C	0.776544	0.0185044	1e-200	0.0628398	1760.96
eqtl-a-ENSG00000041802	LSG1	rs4677623	20673	T	G	-0.134763	0.0172687	6.00759e-15	0.00293725	60.8948
eqtl-a-ENSG00000042317	SPATA7	rs1532331	31146	T	G	0.161028	0.0127286	1.10739e-36	0.00511226	160.035
eqtl-a-ENSG00000042317	SPATA7	rs35823815	29735	A	G	0.394237	0.014628	5.5847e-160	0.0238449	726.299
eqtl-a-ENSG00000042317	SPATA7	rs73314274	31031	A	G	0.184998	0.0240799	1.55883e-14	0.00189847	59.0197
eqtl-a-ENSG00000042445	RETSAT	rs145297992	10658	G	A	0.276345	0.0403246	7.23103e-12	0.0043871	46.955
eqtl-a-ENSG00000042445	RETSAT	rs6718291	13925	A	C	0.399322	0.0114249	1e-200	0.0806539	1221.46
eqtl-a-ENSG00000042445	RETSAT	rs72843861	14257	T	C	-0.259438	0.0214465	1.0927e-33	0.0101599	146.317
eqtl-a-ENSG00000042493	CAPG	rs61326180	14262	A	G	0.307356	0.0289857	2.86748e-26	0.00782213	112.423
eqtl-a-ENSG00000042493	CAPG	rs139922251	14253	A	C	-0.8631	0.0279953	1e-200	0.0625185	950.366
eqtl-a-ENSG00000042493	CAPG	rs139348324	9924	T	C	-0.632993	0.0508126	1.27468e-35	0.0153968	155.156
eqtl-a-ENSG00000042493	CAPG	rs11674612	14166	G	A	0.378407	0.0121093	1e-200	0.0644885	976.38
eqtl-a-ENSG00000042753	AP2S1	rs6592965	31684	A	G	-0.112642	0.011927	3.57437e-21	0.00280723	89.1889
eqtl-a-ENSG00000042753	AP2S1	rs57753335	31270	C	T	0.090187	0.0143768	3.5416e-10	0.00125687	39.3492
eqtl-a-ENSG00000042753	AP2S1	rs311379	31562	C	G	0.206088	0.0118867	2.43893e-67	0.00943413	300.577
eqtl-a-ENSG00000042832	TG	rs150349565	9204	T	C	0.389469	0.054864	1.26038e-12	0.00544531	50.3821
eqtl-a-ENSG00000042832	TG	rs2069568	31466	T	C	-0.100129	0.0118935	3.79752e-17	0.00224741	70.8717
eqtl-a-ENSG00000042832	TG	rs2467959	31355	C	T	0.357912	0.0116082	1e-200	0.0294269	950.594
eqtl-a-ENSG00000042980	ADAM28	rs149110519	25735	T	C	0.15148	0.0266272	1.27941e-08	0.001256	32.3613
eqtl-a-ENSG00000042980	ADAM28	rs397667	31228	T	C	-0.1064	0.0165867	1.4101e-10	0.00131597	41.1467
eqtl-a-ENSG00000042980	ADAM28	rs892587	31559	A	C	-0.287866	0.0120271	1.33045e-126	0.0178288	572.837
eqtl-a-ENSG00000042980	ADAM28	rs3184504	28418	C	T	0.0652948	0.0119332	4.45985e-08	0.00105243	29.9373
eqtl-a-ENSG00000043462	LCP2	rs12652307	30688	C	G	0.322516	0.0161428	8.4217e-89	0.01284	399.132
eqtl-a-ENSG00000043462	LCP2	rs146319868	27962	T	G	-0.318842	0.0426333	7.50067e-14	0.00199626	55.9271
eqtl-a-ENSG00000043462	LCP2	rs315773	31470	A	G	0.132433	0.0121137	8.05008e-28	0.00378352	119.512
eqtl-a-ENSG00000043514	TRIT1	rs80342257	31120	C	T	0.346644	0.0352409	7.86321e-23	0.00309946	96.7488
eqtl-a-ENSG00000043514	TRIT1	rs150780735	17371	T	C	0.46905	0.0499515	6.00067e-21	0.0050503	88.164
eqtl-a-ENSG00000043514	TRIT1	rs230288	27310	G	A	0.583833	0.0170604	1e-200	0.0411189	1171.03
eqtl-a-ENSG00000044115	CTNNA1	rs78386494	29796	T	C	-0.223415	0.020733	4.46889e-27	0.00388198	116.11
eqtl-a-ENSG00000044115	CTNNA1	rs6596446	27359	C	T	-0.367514	0.012065	1e-200	0.0328026	927.815
eqtl-a-ENSG00000044115	CTNNA1	rs17286171	31529	T	C	0.484873	0.0154793	1e-200	0.030181	981.128
eqtl-a-ENSG00000044115	CTNNA1	rs116346542	7882	T	G	-0.29276	0.0473239	6.15545e-10	0.00483195	38.2606
eqtl-a-ENSG00000044115	CTNNA1	rs72790996	29707	A	G	0.193962	0.032527	2.47651e-09	0.00119555	35.5563
eqtl-a-ENSG00000044115	CTNNA1	rs34897167	27095	A	C	-0.406978	0.020789	2.43893e-85	0.0139472	383.215
eqtl-a-ENSG00000044115	CTNNA1	rs149007767	30037	T	C	-0.148493	0.0166347	4.38531e-19	0.00264591	79.6807
eqtl-a-ENSG00000044574	HSPA5	rs2249742	30602	T	C	0.0739854	0.0119074	5.18501e-10	0.00125997	38.6038
eqtl-a-ENSG00000044574	HSPA5	rs2416962	25632	G	A	0.612155	0.0386177	1.37057e-56	0.00970802	251.256
eqtl-a-ENSG00000044574	HSPA5	rs11790965	31562	C	T	-0.118817	0.0183885	1.036e-10	0.00132107	41.7481
eqtl-a-ENSG00000044574	HSPA5	rs56378716	22060	G	A	-0.454711	0.0461111	6.11928e-23	0.00438878	97.2345
eqtl-a-ENSG00000044574	HSPA5	rs56397034	31569	C	G	0.0896908	0.0123682	4.11908e-13	0.00166303	52.5842
eqtl-a-ENSG00000047056	WDR37	rs149110519	25521	T	C	0.146469	0.0266292	3.79359e-08	0.00118403	30.2511
eqtl-a-ENSG00000047056	WDR37	rs7100196	31141	A	G	0.645248	0.0366664	2.56094e-69	0.00984661	309.663
eqtl-a-ENSG00000047056	WDR37	rs57148007	29907	T	C	-0.145749	0.0233453	4.28706e-10	0.00130159	38.9747
eqtl-a-ENSG00000047056	WDR37	rs10794720	31086	C	T	-0.206711	0.0224186	2.96006e-20	0.00272747	85.0124
eqtl-a-ENSG00000047188	YTHDC2	rs62366969	27156	G	A	0.0938841	0.0132207	1.2368e-12	0.00185355	50.4247
eqtl-a-ENSG00000047188	YTHDC2	rs6876848	31684	A	G	0.13541	0.0136094	2.52697e-23	0.00311479	98.9911
eqtl-a-ENSG00000047188	YTHDC2	rs114855595	19579	T	G	0.260668	0.0469918	2.9061e-08	0.00156913	30.7671
eqtl-a-ENSG00000047188	YTHDC2	rs10063334	31569	C	T	0.448675	0.014702	1e-200	0.0286565	931.287
eqtl-a-ENSG00000047365	ARAP2	rs7657166	26410	A	G	-0.0830677	0.0131235	2.45482e-10	0.00151474	40.062
eqtl-a-ENSG00000047365	ARAP2	rs34967438	26295	T	C	-0.123172	0.0206716	2.54408e-09	0.00134839	35.5012
eqtl-a-ENSG00000047365	ARAP2	rs28530750	26004	A	G	-0.799213	0.0300415	6.13762e-156	0.0264959	707.699
eqtl-a-ENSG00000047365	ARAP2	rs149110519	20501	T	C	0.191335	0.0266091	6.4506e-13	0.0025157	51.6995
eqtl-a-ENSG00000047410	TPR	rs10752988	31565	C	T	0.0927122	0.0120199	1.22687e-14	0.00188126	59.4901
eqtl-a-ENSG00000047410	TPR	rs3736597	31569	C	G	-0.392565	0.0157826	1.44544e-136	0.019221	618.641
eqtl-a-ENSG00000047410	TPR	rs652888	30872	G	A	0.083495	0.0146941	1.33131e-08	0.00104476	32.2854
eqtl-a-ENSG00000047410	TPR	rs55908509	22704	A	G	-0.0968368	0.012647	1.90327e-14	0.00257563	58.6229
eqtl-a-ENSG00000047579	DTNBP1	rs7756497	31353	T	C	0.653483	0.0208299	1e-200	0.0304363	984.162
eqtl-a-ENSG00000047579	DTNBP1	rs112876093	27261	T	C	0.395696	0.0371863	1.92486e-26	0.00413633	113.221
eqtl-a-ENSG00000047579	DTNBP1	rs62396144	31354	A	G	-0.297224	0.0179846	2.36102e-61	0.00863588	273.111
eqtl-a-ENSG00000047597	XK	rs592423	9188	C	A	0.0771147	0.0119103	9.50605e-11	0.00454183	41.9116
eqtl-a-ENSG00000047597	XK	rs9399137	9188	C	T	0.0755663	0.0134807	2.07769e-08	0.00340822	31.415
eqtl-a-ENSG00000047597	XK	rs6592965	9188	A	G	0.104424	0.0119323	2.11106e-18	0.00826659	76.5698
eqtl-a-ENSG00000047597	XK	rs9944715	9188	G	A	0.0775226	0.0135678	1.10479e-08	0.0035406	32.6395
eqtl-a-ENSG00000047617	ANO2	rs1354034	23703	C	T	0.0880824	0.0122279	5.87354e-13	0.00218435	51.8845
eqtl-a-ENSG00000047617	ANO2	rs10849364	23374	A	G	0.101172	0.0134646	5.74381e-14	0.00240964	56.4542
eqtl-a-ENSG00000047617	ANO2	rs35365059	23701	T	C	0.121635	0.0221377	3.9204e-08	0.00127213	30.1867
eqtl-a-ENSG00000047644	WWC3	rs12466022	9188	A	C	-0.0782798	0.0135507	7.60449e-09	0.00361893	33.3643
eqtl-a-ENSG00000047644	WWC3	rs149110519	5511	T	C	-0.186247	0.0266116	2.58167e-12	0.00880974	48.9642
eqtl-a-ENSG00000047644	WWC3	rs149007767	8025	T	C	0.156558	0.0166295	4.75773e-21	0.0109239	88.6102
eqtl-a-ENSG00000047644	WWC3	rs56388170	9188	T	G	0.0778529	0.013111	2.88868e-09	0.00382291	35.252
eqtl-a-ENSG00000047644	WWC3	rs77526211	9188	A	G	-0.161627	0.0292395	3.24272e-08	0.00331455	30.5487
eqtl-a-ENSG00000048162	NOP16	rs141048893	9548	G	A	0.528627	0.0448517	4.60893e-32	0.0143402	138.883
eqtl-a-ENSG00000048162	NOP16	rs181254695	21378	A	G	0.212148	0.0320421	3.57273e-11	0.00204635	43.8324
eqtl-a-ENSG00000048162	NOP16	rs1065206	24702	T	C	0.579534	0.0239257	1.29718e-129	0.0232007	586.669
eqtl-a-ENSG00000048392	RRM2B	rs56388170	31101	T	G	0.0958593	0.0131025	2.55447e-13	0.00171806	53.522
eqtl-a-ENSG00000048392	RRM2B	rs1037700	31314	C	G	-0.281927	0.0219585	9.89008e-38	0.0052366	164.832
eqtl-a-ENSG00000048392	RRM2B	rs2853231	31430	A	G	-0.264871	0.0135444	3.66775e-85	0.0120213	382.403
eqtl-a-ENSG00000048462	TNFRSF17	rs10484561	30211	G	T	-0.10416	0.0186529	2.34779e-08	0.00103109	31.1803
eqtl-a-ENSG00000048462	TNFRSF17	rs11065987	31185	G	A	-0.0672607	0.0122446	3.94721e-08	0.000966647	30.1721
eqtl-a-ENSG00000048462	TNFRSF17	rs12597429	31684	C	T	-0.117954	0.0123746	1.54277e-21	0.00285943	90.8522
eqtl-a-ENSG00000048471	SNX29	rs1894967	25018	G	A	0.363975	0.0115238	1e-200	0.0383458	997.509
eqtl-a-ENSG00000048471	SNX29	rs72775264	23755	A	G	0.692967	0.0267435	4.9545e-148	0.0274871	671.355
eqtl-a-ENSG00000048471	SNX29	rs7192378	22701	C	T	0.179584	0.0280026	1.42679e-10	0.00180845	41.1245
eqtl-a-ENSG00000048471	SNX29	rs3902078	9332	G	A	0.176662	0.030127	4.52387e-09	0.00367115	34.3781
eqtl-a-ENSG00000048471	SNX29	rs79525599	25852	C	T	0.743525	0.0388948	1.85097e-81	0.0139386	365.405
eqtl-a-ENSG00000048471	SNX29	rs398057	25514	A	C	0.143714	0.0126392	5.87219e-30	0.0050418	129.278
eqtl-a-ENSG00000049089	COL9A2	rs78453743	30735	T	C	-0.398672	0.0246616	8.7882e-59	0.00843099	261.313
eqtl-a-ENSG00000049089	COL9A2	rs12478601	31300	T	C	0.0756423	0.0120214	3.12594e-10	0.00126336	39.5906
eqtl-a-ENSG00000049089	COL9A2	rs3774937	31569	C	T	0.336566	0.0124341	2.34423e-161	0.0226823	732.629
eqtl-a-ENSG00000049089	COL9A2	rs149110519	25735	T	C	0.175742	0.0266167	4.04017e-11	0.00169116	43.5922
eqtl-a-ENSG00000049239	H6PD	rs6577563	31522	C	T	-0.46313	0.0115447	1e-200	0.0485738	1609.21
eqtl-a-ENSG00000049239	H6PD	rs72643827	30516	C	G	0.241365	0.0348069	4.08507e-12	0.00157328	48.0828
eqtl-a-ENSG00000049239	H6PD	rs2275457	27359	A	G	-0.0973031	0.0153441	2.27688e-10	0.00146768	40.2104
eqtl-a-ENSG00000049239	H6PD	rs2986630	31008	T	C	0.0749347	0.012505	2.06771e-09	0.0011567	35.9063
eqtl-a-ENSG00000049239	H6PD	rs74512616	26010	T	C	-0.329154	0.0341893	6.12632e-22	0.00355085	92.6797
eqtl-a-ENSG00000049245	VAMP3	rs56884865	31684	T	C	0.0734185	0.0133161	3.51974e-08	0.000958518	30.3969
eqtl-a-ENSG00000049245	VAMP3	rs227165	31139	A	G	0.160887	0.0145529	2.06871e-28	0.00390964	122.212
eqtl-a-ENSG00000049245	VAMP3	rs11590868	31569	G	T	0.4671	0.0146428	1e-200	0.0312272	1017.52
eqtl-a-ENSG00000049246	PER3	rs56867169	30924	A	G	1.12062	0.0355218	1e-200	0.0311799	995.173
eqtl-a-ENSG00000049246	PER3	rs17523802	28536	A	G	-0.222539	0.0155129	1.13841e-46	0.00715999	205.777
eqtl-a-ENSG00000049246	PER3	rs35925924	31101	G	A	0.265344	0.0147248	1.35738e-72	0.0103332	324.707
eqtl-a-ENSG00000049246	PER3	rs1799884	30931	T	C	-0.0896379	0.0161793	3.0178e-08	0.000991378	30.6928
eqtl-a-ENSG00000049246	PER3	rs4822024	31315	A	G	0.128435	0.0142316	1.80343e-19	0.00259405	81.4388
eqtl-a-ENSG00000049247	UTS2	rs35731977	23675	A	G	-0.204006	0.0155525	2.61758e-39	0.00721524	172.048
eqtl-a-ENSG00000049247	UTS2	rs9435005	26240	C	T	0.216653	0.0266709	4.54046e-16	0.00250842	65.9813
eqtl-a-ENSG00000049247	UTS2	rs60102794	25081	T	C	1.25051	0.0377138	1e-200	0.0419949	1099.36
eqtl-a-ENSG00000049249	TNFRSF9	rs4908488	31683	C	T	0.131395	0.016412	1.18686e-15	0.00201897	64.0925
eqtl-a-ENSG00000049249	TNFRSF9	rs17229038	29097	T	C	-0.396594	0.0314275	1.65082e-36	0.0054432	159.237
eqtl-a-ENSG00000049249	TNFRSF9	rs34947804	31568	T	C	0.0851175	0.0144448	3.80172e-09	0.00109873	34.7206
eqtl-a-ENSG00000049249	TNFRSF9	rs9657975	28236	T	C	-0.578394	0.0379404	1.77746e-52	0.00816358	232.388
eqtl-a-ENSG00000049249	TNFRSF9	rs149007767	30077	T	C	-0.279113	0.0165154	4.48332e-64	0.00940682	285.597
eqtl-a-ENSG00000049249	TNFRSF9	rs7210990	31569	A	C	-0.0712673	0.0118961	2.0855e-09	0.00113558	35.8876
eqtl-a-ENSG00000049323	LTBP1	rs1354034	31684	C	T	0.298113	0.0119906	1.90985e-136	0.0191359	618.091
eqtl-a-ENSG00000049323	LTBP1	rs505404	31569	G	T	0.11369	0.0142884	1.76563e-15	0.00200146	63.3067
eqtl-a-ENSG00000049323	LTBP1	rs10876550	31684	A	G	0.126866	0.0120542	6.64049e-26	0.00348384	110.761
eqtl-a-ENSG00000050165	DKK3	rs9264638	30872	A	G	0.074029	0.0127141	5.78695e-09	0.00109696	33.9004
eqtl-a-ENSG00000050165	DKK3	rs11022069	23248	T	C	0.419226	0.0362596	6.43428e-31	0.00571709	133.664
eqtl-a-ENSG00000050165	DKK3	rs12577616	26163	T	C	-0.208225	0.030684	1.15133e-11	0.00175708	46.0478
eqtl-a-ENSG00000050165	DKK3	rs12790969	24732	G	A	-0.0681526	0.0123485	3.40549e-08	0.00123011	30.458
eqtl-a-ENSG00000050165	DKK3	rs988667	26494	C	T	-0.7189	0.0179361	1e-200	0.0571698	1606.38
eqtl-a-ENSG00000050165	DKK3	rs79552561	26493	G	A	-0.350591	0.0178006	2.3518e-86	0.0144307	387.882
eqtl-a-ENSG00000050165	DKK3	rs71478987	17602	T	C	-0.33893	0.0450154	5.09683e-14	0.00321025	56.6824
eqtl-a-ENSG00000050344	NFE2L3	rs146154536	10333	C	T	0.166959	0.0294108	1.3724e-08	0.00310905	32.2197
eqtl-a-ENSG00000050344	NFE2L3	rs6960950	14263	G	T	-0.108246	0.0158618	8.82877e-12	0.00325456	46.5648
eqtl-a-ENSG00000050344	NFE2L3	rs35257100	14257	T	C	-0.53013	0.0139676	1e-200	0.0917677	1440.32
eqtl-a-ENSG00000050405	LIMA1	rs844347	31682	C	A	-0.353057	0.0116634	1e-200	0.0281089	916.246
eqtl-a-ENSG00000050405	LIMA1	rs76637716	26336	A	G	0.172998	0.0250853	5.34072e-12	0.00180264	47.5566
eqtl-a-ENSG00000050405	LIMA1	rs17291650	29781	G	A	-0.202631	0.0200508	5.19637e-24	0.00341761	102.122
eqtl-a-ENSG00000050426	LETMD1	rs13165424	31470	G	A	0.0804267	0.0133728	1.8078e-09	0.00114805	36.1683
eqtl-a-ENSG00000050426	LETMD1	rs7972608	31355	C	A	0.55312	0.0230962	9.54993e-127	0.017963	573.495
eqtl-a-ENSG00000050426	LETMD1	rs34498074	31351	T	C	0.18772	0.0150418	9.62277e-36	0.00494331	155.738
eqtl-a-ENSG00000050767	COL23A1	rs3812092	14248	A	G	-0.123124	0.0147756	7.88134e-17	0.00484987	69.4279
eqtl-a-ENSG00000050767	COL23A1	rs686282	14256	G	A	-0.236724	0.0125499	2.31526e-79	0.0243501	355.749
eqtl-a-ENSG00000050767	COL23A1	rs540371	14254	G	A	0.0823988	0.0118833	4.09638e-12	0.00336177	48.0736
eqtl-a-ENSG00000050767	COL23A1	rs9329048	11496	C	T	0.0686287	0.0124006	3.12651e-08	0.0026572	30.6232
eqtl-a-ENSG00000051009	FHIP1B	rs6426558	31569	T	G	0.066454	0.0119202	2.47811e-08	0.000983529	31.0776
eqtl-a-ENSG00000051009	FHIP1B	rs12365470	31051	T	A	-0.108261	0.0156829	5.08394e-12	0.00153232	47.65
eqtl-a-ENSG00000051009	FHIP1B	rs2615951	31568	G	A	0.541304	0.022961	6.99842e-123	0.0173011	555.742
eqtl-a-ENSG00000051009	FHIP1B	rs61876722	19568	C	T	-0.365602	0.0485263	4.9136e-14	0.0028924	56.7569
eqtl-a-ENSG00000051009	FHIP1B	rs117202587	31240	T	A	1.37468	0.0256944	1e-200	0.0839347	2862.19
eqtl-a-ENSG00000051108	HERPUD1	rs149007767	30077	T	C	-0.0931821	0.0166632	2.24213e-08	0.00103863	31.2694
eqtl-a-ENSG00000051108	HERPUD1	rs28728226	31565	C	A	0.18202	0.0150963	1.77705e-33	0.00458454	145.368
eqtl-a-ENSG00000051108	HERPUD1	rs8044753	31566	A	G	-0.318404	0.0116097	1.35831e-165	0.0232739	752.121
eqtl-a-ENSG00000051108	HERPUD1	rs12720918	31564	C	T	0.0778697	0.013238	4.04846e-09	0.00109503	34.5991
eqtl-a-ENSG00000051382	PIK3CB	rs28498283	26953	T	A	0.0770235	0.0136518	1.68089e-08	0.00117963	31.8298
eqtl-a-ENSG00000051382	PIK3CB	rs9809657	31567	G	T	-0.07036	0.0118916	3.28269e-09	0.00110779	35.0061
eqtl-a-ENSG00000051382	PIK3CB	rs12264390	31569	C	T	0.0936541	0.014557	1.24621e-10	0.00130942	41.3888
eqtl-a-ENSG00000051523	CYBA	rs55633573	13099	T	C	-0.102292	0.0180044	1.33441e-08	0.00245821	32.2745
eqtl-a-ENSG00000051523	CYBA	rs1049254	10094	G	A	-0.311347	0.0119909	1.22462e-148	0.0626099	674.062
eqtl-a-ENSG00000051523	CYBA	rs12597572	14261	G	A	-0.17596	0.0151207	2.66624e-31	0.00940653	135.401
eqtl-a-ENSG00000051620	HEBP2	rs56004125	31240	T	G	-0.363493	0.0252669	6.31684e-47	0.00658127	206.948
eqtl-a-ENSG00000051620	HEBP2	rs7750577	27617	A	G	-1.03275	0.0276264	1e-200	0.0481645	1397.37
eqtl-a-ENSG00000051620	HEBP2	rs76623389	28323	G	A	-1.37365	0.0388511	1e-200	0.0422716	1250.01
eqtl-a-ENSG00000052126	PLEKHA5	rs11044383	25992	G	A	0.412755	0.0374201	2.73275e-28	0.00465915	121.658
eqtl-a-ENSG00000052126	PLEKHA5	rs117616506	20651	T	C	0.370877	0.0467023	2.00217e-15	0.00304451	63.0581
eqtl-a-ENSG00000052126	PLEKHA5	rs12813757	28133	G	A	-0.24699	0.0380107	8.13954e-11	0.00149858	42.2198
eqtl-a-ENSG00000052126	PLEKHA5	rs1514831	31086	C	T	0.520606	0.0149654	1e-200	0.0374706	1210.08
eqtl-a-ENSG00000052749	RRP12	rs3731827	31569	C	T	0.0877149	0.012042	3.24041e-13	0.00167787	53.0545
eqtl-a-ENSG00000052749	RRP12	rs2594836	31569	A	G	0.0845093	0.0137202	7.2929e-10	0.00120034	37.9368
eqtl-a-ENSG00000052749	RRP12	rs56330463	31569	C	T	0.098869	0.0120385	2.16073e-16	0.002132	67.4447
eqtl-a-ENSG00000052749	RRP12	rs117072213	24363	T	C	0.344367	0.041741	1.5838e-16	0.00278596	68.0584
eqtl-a-ENSG00000052749	RRP12	rs2817684	31355	A	C	0.069407	0.012313	1.73241e-08	0.00101235	31.7725
eqtl-a-ENSG00000052749	RRP12	rs10882992	31231	G	A	0.148937	0.0118893	5.31374e-36	0.00499954	156.915
eqtl-a-ENSG00000052749	RRP12	rs928603	31684	C	T	-0.428733	0.0123103	1e-200	0.0368707	1212.86
eqtl-a-ENSG00000052749	RRP12	rs701802	29569	A	G	0.409581	0.011999	1e-200	0.0379112	1165.09
eqtl-a-ENSG00000052749	RRP12	rs3184504	28418	C	T	0.0888671	0.0119224	9.08239e-14	0.00195125	55.5551
eqtl-a-ENSG00000052749	RRP12	rs7210990	31569	A	C	0.0658905	0.0118983	3.06288e-08	0.000970495	30.6654
eqtl-a-ENSG00000053254	FOXN3	rs149007767	30037	T	C	0.0936925	0.016663	1.88101e-08	0.00105145	31.6136
eqtl-a-ENSG00000053254	FOXN3	rs2241123	30122	A	G	-0.125103	0.0154421	5.42375e-16	0.00217417	65.6287
eqtl-a-ENSG00000053254	FOXN3	rs11845173	29790	C	T	0.180781	0.0259411	3.19669e-12	0.00162761	48.5623
eqtl-a-ENSG00000053371	AKR7A2	rs2227295	31261	G	A	0.364734	0.0131441	1.79061e-169	0.0240392	769.951
eqtl-a-ENSG00000053371	AKR7A2	rs114931199	25906	T	C	0.232786	0.032317	5.88979e-13	0.00199886	51.8822
eqtl-a-ENSG00000053371	AKR7A2	rs7547804	31568	C	A	-0.118874	0.0118614	1.22011e-23	0.00317158	100.433
eqtl-a-ENSG00000053371	AKR7A2	rs10158092	31684	A	C	-0.11352	0.0165343	6.6115e-12	0.00148555	47.1352
eqtl-a-ENSG00000053900	ANAPC4	rs2080213	31355	A	G	0.110763	0.0169835	6.95665e-11	0.00135469	42.5312
eqtl-a-ENSG00000053900	ANAPC4	rs6852497	28917	A	G	-0.423245	0.0114237	1e-200	0.0453185	1372.59
eqtl-a-ENSG00000053900	ANAPC4	rs7658843	29155	T	A	0.0831815	0.0121201	6.74217e-12	0.00161297	47.099
eqtl-a-ENSG00000053900	ANAPC4	rs1996183	30746	A	C	-0.187894	0.0151528	2.60675e-35	0.00497605	153.749
eqtl-a-ENSG00000053900	ANAPC4	rs987350	31231	T	G	-0.176047	0.0188043	7.80908e-21	0.00279859	87.6426
eqtl-a-ENSG00000054148	PHPT1	rs945382	20635	G	C	0.179742	0.0302856	2.93853e-09	0.00170405	35.2196
eqtl-a-ENSG00000054148	PHPT1	rs28705707	21039	A	C	-0.072943	0.0119671	1.09159e-09	0.00176278	37.1491
eqtl-a-ENSG00000054148	PHPT1	rs2077581	27310	C	A	-0.442903	0.0144988	1e-200	0.03304	933.085
eqtl-a-ENSG00000054179	ENTPD2	rs13289619	19532	A	G	0.310615	0.0238306	7.81808e-39	0.00862317	169.875
eqtl-a-ENSG00000054179	ENTPD2	rs11794029	21095	C	G	-0.378221	0.0119139	1e-200	0.0455969	1007.73
eqtl-a-ENSG00000054179	ENTPD2	rs7210990	31569	A	C	-0.0730755	0.0118953	8.07737e-10	0.00119402	37.7368
eqtl-a-ENSG00000054219	LY75	rs12692574	25443	C	T	0.462974	0.0287565	2.55094e-58	0.0100849	259.183
eqtl-a-ENSG00000054219	LY75	rs76797039	21459	T	C	-0.354547	0.0390539	1.09977e-19	0.003826	82.4097
eqtl-a-ENSG00000054219	LY75	rs75131375	21376	T	C	0.255781	0.0437883	5.18263e-09	0.00159368	34.1177
eqtl-a-ENSG00000054219	LY75	rs62175229	26405	T	C	0.373933	0.0115956	1e-200	0.0378913	1039.84
eqtl-a-ENSG00000054277	OPN3	rs72768044	22600	C	G	0.327241	0.0340273	6.77798e-22	0.00407566	92.4788
eqtl-a-ENSG00000054277	OPN3	rs6660811	23727	G	A	0.0849366	0.0118862	8.93511e-13	0.00214747	51.0584
eqtl-a-ENSG00000054277	OPN3	rs658729	23173	T	C	0.471522	0.0118505	1e-200	0.0639509	1583.04
eqtl-a-ENSG00000054277	OPN3	rs10243593	23842	A	G	0.069496	0.0118974	5.18263e-09	0.00142906	34.1176
eqtl-a-ENSG00000054282	SDCCAG8	rs80076701	14261	C	G	0.230123	0.0197217	1.84884e-31	0.00945703	136.135
eqtl-a-ENSG00000054282	SDCCAG8	rs11576569	14263	T	C	0.0892623	0.0124755	8.37915e-13	0.00357646	51.187
eqtl-a-ENSG00000054282	SDCCAG8	rs12093457	10248	T	C	0.370117	0.0119863	1e-200	0.0851202	953.286
eqtl-a-ENSG00000054356	PTPRN	rs6717249	31684	A	G	0.151019	0.0205703	2.11057e-13	0.00169826	53.8957
eqtl-a-ENSG00000054356	PTPRN	rs2276638	31683	T	C	0.484302	0.0159429	1e-200	0.0283011	922.721
eqtl-a-ENSG00000054356	PTPRN	rs1354034	31684	C	T	0.0727593	0.012235	2.73439e-09	0.00111492	35.3624
eqtl-a-ENSG00000054356	PTPRN	rs10876550	31684	A	G	0.0662804	0.0120886	4.18167e-08	0.000947908	30.0601
eqtl-a-ENSG00000054356	PTPRN	rs16971217	31185	G	C	0.115079	0.0155539	1.37626e-13	0.00175229	54.7376
eqtl-a-ENSG00000054523	KIF1B	rs114227524	27924	C	T	-0.703321	0.0346489	1.32312e-91	0.0145408	412
eqtl-a-ENSG00000054523	KIF1B	rs78051618	24875	C	A	-0.472698	0.0394998	5.27837e-33	0.00572429	143.2
eqtl-a-ENSG00000054523	KIF1B	rs144911531	25546	G	A	0.196151	0.0355655	3.48779e-08	0.00118928	30.4151
eqtl-a-ENSG00000054523	KIF1B	rs74676568	18215	A	G	-0.341731	0.0504348	1.23709e-11	0.00251412	45.905
eqtl-a-ENSG00000054523	KIF1B	rs74858192	23188	C	T	1.33508	0.0446803	3.5156e-196	0.0370775	892.781
eqtl-a-ENSG00000054523	KIF1B	rs12406876	23975	C	A	1.06542	0.031317	1e-200	0.0460519	1157.3
eqtl-a-ENSG00000054523	KIF1B	rs12068865	31239	A	G	-0.312196	0.0275544	9.27897e-30	0.00409256	128.365
eqtl-a-ENSG00000054523	KIF1B	rs6541082	26884	G	T	1.19249	0.0334356	1e-200	0.0451773	1271.92
eqtl-a-ENSG00000054523	KIF1B	rs79776554	25930	T	C	1.04682	0.0466923	2.54683e-111	0.0190157	502.597
eqtl-a-ENSG00000054523	KIF1B	rs36083022	20548	A	G	-0.365446	0.0458555	1.59184e-15	0.00308144	63.507
eqtl-a-ENSG00000054523	KIF1B	rs56388170	31355	T	G	-0.111291	0.0130939	1.90239e-17	0.00229867	72.2361
eqtl-a-ENSG00000054654	SYNE2	rs56388170	31141	T	G	-0.126667	0.013084	3.6241e-22	0.0030006	93.7169
eqtl-a-ENSG00000054654	SYNE2	rs10774625	28204	G	A	-0.0737505	0.0119106	5.9406e-10	0.00135757	38.3382
eqtl-a-ENSG00000054654	SYNE2	rs1760988	30836	G	A	-0.301804	0.0117108	1.8578e-146	0.0210845	664.123
eqtl-a-ENSG00000054654	SYNE2	rs11158502	30419	T	C	-0.30544	0.0324512	4.84953e-21	0.0029039	88.5853
eqtl-a-ENSG00000054654	SYNE2	rs147147388	10541	T	C	-0.307434	0.0419315	2.26725e-13	0.00507378	53.7453
eqtl-a-ENSG00000054793	ATP9A	rs1354034	26395	C	T	0.1796	0.0121567	2.16172e-49	0.00820131	218.247
eqtl-a-ENSG00000054793	ATP9A	rs7961894	25896	T	C	0.125765	0.0193738	8.50354e-11	0.00162462	42.1363
eqtl-a-ENSG00000054793	ATP9A	rs73913735	25966	T	C	-0.45958	0.0361376	4.72172e-37	0.00619016	161.722
eqtl-a-ENSG00000054793	ATP9A	rs6045615	26395	C	A	-0.0850057	0.0123823	6.64049e-12	0.00178237	47.126
eqtl-a-ENSG00000054793	ATP9A	rs11696348	25949	A	C	0.514528	0.029556	7.12525e-68	0.0115442	303.035
eqtl-a-ENSG00000054793	ATP9A	rs13040403	26395	G	A	0.525292	0.0167473	1e-200	0.0359333	983.737
eqtl-a-ENSG00000054793	ATP9A	rs13040027	26279	A	G	-0.516708	0.0169606	1e-200	0.0341134	928.058
eqtl-a-ENSG00000054793	ATP9A	rs156356	25086	C	T	0.0799329	0.0118886	1.77542e-11	0.00179877	45.2017
eqtl-a-ENSG00000054967	RELT	rs149110519	25735	T	C	0.150372	0.0266277	1.63271e-08	0.00123767	31.8884
eqtl-a-ENSG00000054967	RELT	rs12417424	31684	T	G	0.0918453	0.0152316	1.64161e-09	0.00114626	36.3576
eqtl-a-ENSG00000054967	RELT	rs11824050	31684	A	C	0.477692	0.0136368	1e-200	0.0372846	1227
eqtl-a-ENSG00000054983	GALC	rs111291798	20510	A	C	-0.353086	0.0474316	9.75439e-14	0.00269456	55.4094
eqtl-a-ENSG00000054983	GALC	rs12886434	28251	T	C	0.228178	0.0359567	2.21269e-10	0.00142343	40.2677
eqtl-a-ENSG00000054983	GALC	rs77593588	30159	G	A	-0.512083	0.0156393	1e-200	0.0343288	1072.06
eqtl-a-ENSG00000055118	KCNH2	rs6592965	31684	A	G	0.159809	0.0118887	3.43005e-41	0.00567054	180.678
eqtl-a-ENSG00000055118	KCNH2	rs3735076	31684	A	G	-0.0953666	0.0128116	9.76787e-14	0.00174577	55.4062
eqtl-a-ENSG00000055118	KCNH2	rs2072413	25857	T	C	0.249123	0.0135515	1.78443e-75	0.0129014	337.924
eqtl-a-ENSG00000055118	KCNH2	rs11002791	31569	A	G	0.070936	0.0127956	2.96319e-08	0.000972587	30.7316
eqtl-a-ENSG00000055118	KCNH2	rs225245	31355	G	A	-0.123379	0.0119441	5.16654e-25	0.00339151	106.696
eqtl-a-ENSG00000055163	CYFIP2	rs1354034	31684	C	T	-0.0719769	0.0122354	4.03869e-09	0.00109103	34.6037
eqtl-a-ENSG00000055163	CYFIP2	rs11957485	26492	G	A	0.197119	0.0133259	1.64968e-49	0.00819175	218.792
eqtl-a-ENSG00000055163	CYFIP2	rs2421471	31566	G	A	0.0716031	0.012022	2.58488e-09	0.00112254	35.4718
eqtl-a-ENSG00000055163	CYFIP2	rs61614148	26563	A	G	-0.0861681	0.0119618	5.85599e-13	0.00194973	51.888
eqtl-a-ENSG00000055163	CYFIP2	rs149110519	25735	T	C	0.434837	0.0264053	6.27047e-61	0.0104278	271.167
eqtl-a-ENSG00000055163	CYFIP2	rs35979828	29836	T	C	0.147261	0.0256192	9.03046e-09	0.00110617	33.0381
eqtl-a-ENSG00000055163	CYFIP2	rs75009320	31569	A	G	0.0910786	0.0162896	2.25512e-08	0.000989284	31.2597
eqtl-a-ENSG00000055211	GINM1	rs4869923	22592	G	T	-0.507464	0.0114883	1e-200	0.0795002	1951.01
eqtl-a-ENSG00000055211	GINM1	rs1886358	25147	G	A	-0.102895	0.0134282	1.81928e-14	0.00232945	58.7109
eqtl-a-ENSG00000055211	GINM1	rs575924	21927	C	A	-0.110504	0.0171574	1.19001e-10	0.00188822	41.4776
eqtl-a-ENSG00000055332	EIF2AK2	rs2372715	31684	A	G	-0.0986193	0.0122607	8.72369e-16	0.00203783	64.6943
eqtl-a-ENSG00000055332	EIF2AK2	rs12621276	31684	A	G	-0.288161	0.013391	1.02802e-102	0.0144047	463.038
eqtl-a-ENSG00000055332	EIF2AK2	rs1990760	28533	T	C	0.091456	0.0121446	5.05126e-14	0.00198357	56.7058
eqtl-a-ENSG00000055332	EIF2AK2	rs76830965	30348	A	C	-0.113826	0.0188589	1.58179e-09	0.00119894	36.4268
eqtl-a-ENSG00000055332	EIF2AK2	rs4917014	31300	G	T	-0.119154	0.0127576	9.63385e-21	0.00277924	87.2271
eqtl-a-ENSG00000055332	EIF2AK2	rs7045087	31684	C	T	0.0737217	0.0126722	5.97696e-09	0.00106705	33.8423
eqtl-a-ENSG00000055332	EIF2AK2	rs57994353	27284	C	T	-0.109362	0.0130209	4.49573e-17	0.00257882	70.5373
eqtl-a-ENSG00000055332	EIF2AK2	rs2663052	31684	A	G	-0.0688753	0.0119267	7.69538e-09	0.00105145	33.3472
eqtl-a-ENSG00000055332	EIF2AK2	rs199515	31239	C	G	0.0909789	0.0153248	2.90643e-09	0.00112695	35.2423
eqtl-a-ENSG00000055483	USP36	rs57816430	30966	A	G	-0.241052	0.0356375	1.3406e-11	0.0014753	45.7487
eqtl-a-ENSG00000055483	USP36	rs117781742	25631	T	G	-0.853047	0.0309335	2.11349e-167	0.0288154	760.421
eqtl-a-ENSG00000055483	USP36	rs139678865	25266	A	G	0.257671	0.0382182	1.56207e-11	0.00179586	45.4523
eqtl-a-ENSG00000055483	USP36	rs12949190	27604	A	G	-0.242916	0.0248122	1.24051e-22	0.00346022	95.8408
eqtl-a-ENSG00000055483	USP36	rs12950719	31470	A	G	0.394238	0.0124575	1e-200	0.0308427	1001.45
eqtl-a-ENSG00000055732	MCOLN3	rs12119445	31470	A	G	-0.244511	0.0128492	9.73644e-81	0.0113757	362.09
eqtl-a-ENSG00000055732	MCOLN3	rs2911603	31470	C	T	-0.0679977	0.0124533	4.75062e-08	0.00094648	29.8121
eqtl-a-ENSG00000055732	MCOLN3	rs653178	28204	T	C	-0.0700044	0.0119272	4.37381e-09	0.00121992	34.4463
eqtl-a-ENSG00000055732	MCOLN3	rs1728785	30971	C	A	-0.10239	0.0143505	9.6917e-13	0.00164101	50.9041
eqtl-a-ENSG00000055950	MRPL43	rs77380815	26943	T	C	-0.21916	0.0362968	1.56041e-09	0.0013513	36.4547
eqtl-a-ENSG00000055950	MRPL43	rs41300237	25692	G	A	-0.213036	0.0243947	2.48028e-18	0.00295958	76.2573
eqtl-a-ENSG00000055950	MRPL43	rs11595160	31470	A	G	0.420663	0.0128208	1e-200	0.0330775	1076.49
eqtl-a-ENSG00000055950	MRPL43	rs10786623	31141	G	A	0.0917453	0.0141142	8.03156e-11	0.00135498	42.25
eqtl-a-ENSG00000055955	ITIH4	rs312485	26280	G	A	0.196638	0.0234532	5.098e-17	0.00266775	70.2907
eqtl-a-ENSG00000055955	ITIH4	rs141250728	18397	C	A	-0.708971	0.0416107	4.26187e-65	0.0155346	290.268
eqtl-a-ENSG00000055955	ITIH4	rs7639080	25858	G	A	0.104104	0.0149991	3.90481e-12	0.00185952	48.1694
eqtl-a-ENSG00000055955	ITIH4	rs11716402	23557	T	C	-0.920464	0.0326166	3.25087e-175	0.0327022	796.342
eqtl-a-ENSG00000055955	ITIH4	rs6802320	26609	C	T	0.419377	0.0118073	1e-200	0.045265	1261.47
eqtl-a-ENSG00000056558	TRAF1	rs182550311	27182	C	T	-0.168431	0.0217623	9.97241e-15	0.00219886	59.8966
eqtl-a-ENSG00000056558	TRAF1	rs7028860	29911	T	G	-0.27319	0.0318752	1.02944e-17	0.00244978	73.4505
eqtl-a-ENSG00000056558	TRAF1	rs4310279	31644	A	G	0.307751	0.0131976	2.85759e-120	0.0168934	543.728
eqtl-a-ENSG00000056736	IL17RB	rs2612015	31684	T	G	-0.0706088	0.0124561	1.44139e-08	0.00101315	32.1311
eqtl-a-ENSG00000056736	IL17RB	rs79589055	30077	A	G	0.136616	0.0144722	3.73508e-21	0.00295403	89.1056
eqtl-a-ENSG00000056736	IL17RB	rs709324	31684	C	T	-0.279971	0.0123378	5.34564e-114	0.0159922	514.9
eqtl-a-ENSG00000057019	DCBLD2	rs150747167	27568	A	C	0.26022	0.0361523	6.11928e-13	0.00187581	51.8058
eqtl-a-ENSG00000057019	DCBLD2	rs114582351	27571	C	T	-0.292297	0.0431798	1.2933e-11	0.00165926	45.8201
eqtl-a-ENSG00000057019	DCBLD2	rs1066357	30262	G	A	-0.154179	0.0204363	4.53628e-14	0.00187729	56.9138
eqtl-a-ENSG00000057019	DCBLD2	rs56094988	30430	C	G	0.737703	0.0227432	1e-200	0.0334192	1052.04
eqtl-a-ENSG00000057019	DCBLD2	rs13071075	26857	G	A	-0.245195	0.0124055	5.93608e-87	0.0143372	390.627
eqtl-a-ENSG00000057252	SOAT1	rs11581659	25373	T	C	-0.357548	0.0131397	4.7863e-163	0.0283553	740.395
eqtl-a-ENSG00000057252	SOAT1	rs149770566	28304	G	T	0.420616	0.0269437	6.14611e-55	0.00853662	243.684
eqtl-a-ENSG00000057252	SOAT1	rs111491640	22002	A	C	-0.295995	0.0416924	1.25112e-12	0.00228559	50.3983
eqtl-a-ENSG00000057252	SOAT1	rs74568172	25836	G	A	-0.701828	0.0419099	6.03671e-63	0.0107378	280.411
eqtl-a-ENSG00000057252	SOAT1	rs28913876	31564	A	G	-0.86932	0.0284894	1e-200	0.0286533	931.033
eqtl-a-ENSG00000057608	GDI2	rs871749	14263	A	G	-0.475818	0.0137212	1e-200	0.0777558	1202.37
eqtl-a-ENSG00000057608	GDI2	rs139635806	11495	A	G	-0.215289	0.0332216	9.13692e-11	0.00364007	41.9882
eqtl-a-ENSG00000057608	GDI2	rs7902987	14260	T	C	0.209643	0.0173351	1.14183e-33	0.0101521	146.234
eqtl-a-ENSG00000057608	GDI2	rs12780246	9176	A	G	-0.169793	0.012168	2.9662e-44	0.0207792	194.673
eqtl-a-ENSG00000057704	TMCC3	rs56330463	31569	C	T	-0.102161	0.0120366	2.113e-17	0.00227673	72.0336
eqtl-a-ENSG00000057704	TMCC3	rs4237890	31684	T	G	-0.414753	0.0126894	1e-200	0.0326178	1068.24
eqtl-a-ENSG00000057704	TMCC3	rs249162	31569	C	A	0.230468	0.0258558	4.9488e-19	0.00251046	79.4471
eqtl-a-ENSG00000057704	TMCC3	rs2651980	31355	C	T	-0.100666	0.014085	8.88178e-13	0.00162644	51.0769
eqtl-a-ENSG00000057757	PITHD1	rs3811444	25690	T	C	-0.11016	0.0125516	1.6819e-18	0.00298941	77.0222
eqtl-a-ENSG00000057757	PITHD1	rs2235541	24976	T	C	-0.137922	0.0228378	1.54882e-09	0.00145815	36.469
eqtl-a-ENSG00000057757	PITHD1	rs17076724	25690	T	G	0.0689199	0.012088	1.18831e-08	0.00126377	32.5047
eqtl-a-ENSG00000057757	PITHD1	rs592423	25575	C	A	0.123164	0.0118829	3.58509e-25	0.00418299	107.421
eqtl-a-ENSG00000057757	PITHD1	rs6592965	25690	A	G	0.104669	0.0119321	1.75509e-18	0.00298634	76.9429
eqtl-a-ENSG00000057757	PITHD1	rs225245	25361	G	A	0.0831002	0.0119687	3.83884e-12	0.00189723	48.2032
eqtl-a-ENSG00000057757	PITHD1	rs6084653	25575	G	C	0.0816816	0.0123338	3.52939e-11	0.00171197	43.8552
eqtl-a-ENSG00000058668	ATP2B4	rs16852249	31017	C	T	0.12784	0.0153812	9.45802e-17	0.00222222	69.0757
eqtl-a-ENSG00000058668	ATP2B4	rs7846314	31355	T	A	-0.0862886	0.0155307	2.75708e-08	0.000983537	30.8672
eqtl-a-ENSG00000058668	ATP2B4	rs4766578	28203	A	T	0.108144	0.0118917	9.54553e-20	0.00292382	82.6963
eqtl-a-ENSG00000058799	YIPF1	rs10888811	31644	A	G	-0.188298	0.0118187	3.78791e-57	0.00795776	253.819
eqtl-a-ENSG00000058799	YIPF1	rs12094458	29219	T	G	-0.417649	0.0479164	2.87674e-18	0.00259335	75.967
eqtl-a-ENSG00000058799	YIPF1	rs4065321	31643	T	C	-0.0820109	0.0119211	6.01035e-12	0.00149343	47.3242
eqtl-a-ENSG00000058866	DGKG	rs2268832	30847	T	G	-0.0783385	0.0121937	1.32388e-10	0.00133624	41.2716
eqtl-a-ENSG00000058866	DGKG	rs149007767	30077	T	C	-0.155748	0.01663	7.56136e-21	0.00290778	87.7065
eqtl-a-ENSG00000058866	DGKG	rs2851391	31684	C	T	0.0701873	0.0119821	4.6904e-09	0.00108179	34.3102
eqtl-a-ENSG00000059122	FLYWCH1	rs4786352	27070	T	C	0.355993	0.0115531	1e-200	0.0338864	949.41
eqtl-a-ENSG00000059122	FLYWCH1	rs10221115	26647	G	C	0.47941	0.013783	1e-200	0.0434305	1209.75
eqtl-a-ENSG00000059122	FLYWCH1	rs2717704	23849	C	T	0.0999544	0.0125612	1.75995e-15	0.00264801	63.3148
eqtl-a-ENSG00000059377	TBXAS1	rs3731827	31355	C	T	-0.074134	0.0120484	7.60309e-10	0.00120599	37.8572
eqtl-a-ENSG00000059377	TBXAS1	rs2594836	31355	A	G	-0.112498	0.0137059	2.25268e-16	0.00214405	67.3669
eqtl-a-ENSG00000059377	TBXAS1	rs62491768	29947	C	G	-0.114899	0.0177133	8.76799e-11	0.00140304	42.0731
eqtl-a-ENSG00000059377	TBXAS1	rs740149	31355	G	A	0.49357	0.0213682	4.83059e-118	0.0167312	533.499
eqtl-a-ENSG00000059377	TBXAS1	rs2240395	31077	G	C	-0.412889	0.0118041	1e-200	0.0378784	1223.41
eqtl-a-ENSG00000059377	TBXAS1	rs6969911	27211	C	A	0.122591	0.0209755	5.08405e-09	0.00125373	34.1555
eqtl-a-ENSG00000059377	TBXAS1	rs6986779	24729	T	C	-0.079638	0.0124608	1.64589e-10	0.00164902	40.8426
eqtl-a-ENSG00000059588	TARBP1	rs6697268	31684	T	C	-0.212225	0.0220461	6.18586e-22	0.00291623	92.6621
eqtl-a-ENSG00000059588	TARBP1	rs594646	31668	A	T	0.145348	0.0126	8.74782e-31	0.00418442	133.061
eqtl-a-ENSG00000059588	TARBP1	rs12731560	31553	A	G	-0.106285	0.0149978	1.37246e-12	0.00158912	50.2182
eqtl-a-ENSG00000059588	TARBP1	rs500513	26486	G	C	0.328695	0.0115851	4.45656e-177	0.0294963	804.922
eqtl-a-ENSG00000059588	TARBP1	rs7740107	31569	A	T	-0.0762353	0.0135848	2.00461e-08	0.000996579	31.4904
eqtl-a-ENSG00000059691	GATB	rs9884140	24612	T	A	0.1136	0.0172876	4.99804e-11	0.00175137	43.1769
eqtl-a-ENSG00000059691	GATB	rs2120098	24823	A	T	-0.3828	0.0122138	1e-200	0.0380657	982.217
eqtl-a-ENSG00000059691	GATB	rs74378409	17591	G	A	-0.272078	0.0128324	9.03649e-100	0.0249185	449.492
eqtl-a-ENSG00000059691	GATB	rs2003377	23497	A	G	0.204992	0.033537	9.82675e-10	0.00158753	37.3584
eqtl-a-ENSG00000059728	MXD1	rs10187817	21105	A	G	0.129917	0.0119475	1.5332e-27	0.00557142	118.232
eqtl-a-ENSG00000059728	MXD1	rs56330463	31355	C	T	-0.0934825	0.0120416	8.28133e-15	0.00191845	60.2649
eqtl-a-ENSG00000059728	MXD1	rs149007767	29863	T	C	0.0980079	0.0166612	4.04362e-09	0.00115737	34.6004
eqtl-a-ENSG00000059804	SLC2A3	rs56330463	28802	C	T	-0.0914498	0.0120427	3.1067e-14	0.00199814	57.6617
eqtl-a-ENSG00000059804	SLC2A3	rs56388170	28588	T	G	-0.101144	0.0130997	1.15239e-14	0.00208099	59.6111
eqtl-a-ENSG00000059804	SLC2A3	rs7967655	24516	A	G	-0.122065	0.0150921	6.07575e-16	0.00266119	65.4105
eqtl-a-ENSG00000059804	SLC2A3	rs7304465	28917	T	C	-0.316719	0.0116208	1.47231e-163	0.0250442	742.756
eqtl-a-ENSG00000060138	YBX3	rs592423	26494	C	A	0.122885	0.0118831	4.58775e-25	0.00402014	106.931
eqtl-a-ENSG00000060138	YBX3	rs6592965	26609	A	G	-0.0999365	0.011935	5.58856e-17	0.00262804	70.1085
eqtl-a-ENSG00000060138	YBX3	rs73660574	23337	A	G	0.217853	0.0326881	2.65399e-11	0.00189966	44.413
eqtl-a-ENSG00000060138	YBX3	rs7968282	21104	T	C	0.180386	0.0149643	1.84289e-33	0.0068383	145.295
eqtl-a-ENSG00000060138	YBX3	rs59174975	26156	C	T	-0.127236	0.018018	1.64589e-12	0.00190287	49.8625
eqtl-a-ENSG00000060138	YBX3	rs7302837	26156	T	C	-0.336687	0.0122292	7.39605e-167	0.028163	757.92
eqtl-a-ENSG00000060138	YBX3	rs11905479	26493	A	G	0.0849881	0.0148404	1.02341e-08	0.00123639	32.7938
eqtl-a-ENSG00000060138	YBX3	rs6084653	26494	G	C	-0.102688	0.0123226	7.85597e-17	0.00261427	69.4388
eqtl-a-ENSG00000060558	GNA15	rs149007767	30077	T	C	-0.122615	0.0166497	1.77664e-13	0.00179994	54.2307
eqtl-a-ENSG00000060558	GNA15	rs117552144	19488	T	C	0.254391	0.0301094	2.94307e-17	0.00364959	71.3764
eqtl-a-ENSG00000060558	GNA15	rs2074864	27399	C	T	0.170542	0.0129703	1.7334e-39	0.00627041	172.875
eqtl-a-ENSG00000060709	RIMBP2	rs11060939	30688	A	G	0.310416	0.0134049	1.24165e-118	0.0171739	536.207
eqtl-a-ENSG00000060709	RIMBP2	rs149345397	30966	A	G	0.164846	0.028779	1.0162e-08	0.00105843	32.8078
eqtl-a-ENSG00000060709	RIMBP2	rs112275476	23363	A	G	0.538375	0.0471403	3.29913e-30	0.00555186	130.421
eqtl-a-ENSG00000060749	QSER1	rs61889542	26148	C	T	-0.153554	0.0212617	5.11564e-13	0.00199078	52.1547
eqtl-a-ENSG00000060749	QSER1	rs11031921	30927	T	A	0.504074	0.0322243	3.73164e-55	0.00784985	244.677
eqtl-a-ENSG00000060749	QSER1	rs77146504	15987	C	T	0.436684	0.0471698	2.09074e-20	0.00533234	85.6943
eqtl-a-ENSG00000060762	MPC1	rs34172738	25357	C	T	-0.109593	0.0200023	4.2774e-08	0.00118248	30.0173
eqtl-a-ENSG00000060762	MPC1	rs2024981	25353	T	C	0.421122	0.013568	1e-200	0.0366065	963.274
eqtl-a-ENSG00000060762	MPC1	rs9366006	25476	G	A	0.165679	0.0135278	1.7346e-34	0.00585329	149.985
eqtl-a-ENSG00000060762	MPC1	rs6935275	25023	G	A	-0.222284	0.0124507	2.72961e-71	0.0125774	318.709
eqtl-a-ENSG00000060982	BCAT1	rs56388170	31355	T	G	-0.0967234	0.0131021	1.55453e-13	0.00173508	54.4946
eqtl-a-ENSG00000060982	BCAT1	rs7966074	31179	T	C	-0.0935872	0.015276	9.00036e-10	0.00120234	37.5306
eqtl-a-ENSG00000060982	BCAT1	rs11047735	31684	T	C	0.280249	0.0128177	5.70164e-106	0.0148636	478.014
eqtl-a-ENSG00000060982	BCAT1	rs7305924	31300	T	G	0.192042	0.0118305	2.95665e-59	0.00834836	263.487
eqtl-a-ENSG00000060982	BCAT1	rs115623448	29314	T	G	0.313949	0.0353554	6.69885e-19	0.00268266	78.8455
eqtl-a-ENSG00000060982	BCAT1	rs2200509	31684	G	T	-0.680746	0.0159014	1e-200	0.0546812	1832.62
eqtl-a-ENSG00000060982	BCAT1	rs12608504	27399	G	A	-0.0737618	0.0124646	3.26671e-09	0.00127649	35.0167
eqtl-a-ENSG00000060982	BCAT1	rs2143606	31684	G	A	0.0737254	0.0118964	5.74765e-10	0.0012107	38.4039
eqtl-a-ENSG00000061273	HDAC7	rs56330463	31569	C	T	0.0755651	0.0120505	3.59203e-10	0.00124403	39.3192
eqtl-a-ENSG00000061273	HDAC7	rs56388170	31355	T	G	0.0781707	0.0131108	2.48863e-09	0.00113248	35.5469
eqtl-a-ENSG00000061273	HDAC7	rs11837686	31240	C	T	-0.254617	0.0274428	1.72385e-20	0.00274797	86.0776
eqtl-a-ENSG00000061273	HDAC7	rs624959	31684	G	A	-0.0783522	0.0119869	6.29361e-11	0.00134668	42.7229
eqtl-a-ENSG00000061273	HDAC7	rs7972177	31683	G	A	0.108359	0.0129622	6.30376e-17	0.00220084	69.8787
eqtl-a-ENSG00000061676	NCKAP1	rs10460378	31470	C	A	-0.148502	0.0149813	3.67705e-23	0.00311254	98.2512
eqtl-a-ENSG00000061676	NCKAP1	rs7595276	31462	C	T	-0.0737611	0.0119467	6.64982e-10	0.00121017	38.1181
eqtl-a-ENSG00000061676	NCKAP1	rs62190103	31351	T	C	-0.335618	0.0130221	1.79061e-146	0.0207478	664.203
eqtl-a-ENSG00000061676	NCKAP1	rs1354034	31470	C	T	0.184855	0.0121511	2.89068e-52	0.00730049	231.421
eqtl-a-ENSG00000061676	NCKAP1	rs17655730	31355	C	T	0.0875299	0.0140187	4.27612e-10	0.0012418	38.9825
eqtl-a-ENSG00000061918	GUCY1B1	rs1354034	31684	C	T	0.348285	0.0118944	1.79061e-188	0.026348	857.348
eqtl-a-ENSG00000061918	GUCY1B1	rs10820606	26161	C	A	0.100738	0.0139722	5.60402e-13	0.00198308	51.9785
eqtl-a-ENSG00000061918	GUCY1B1	rs7075195	31569	G	A	0.0673791	0.0120406	2.19351e-08	0.000990975	31.3131
eqtl-a-ENSG00000061918	GUCY1B1	rs505404	31569	G	T	0.174448	0.014245	1.76035e-34	0.00472811	149.961
eqtl-a-ENSG00000061918	GUCY1B1	rs12589699	31684	G	A	-0.118165	0.0177925	3.10742e-11	0.00139014	44.1038
eqtl-a-ENSG00000061938	TNK2	rs35356378	21502	G	A	0.20157	0.029391	6.98232e-12	0.00218271	47.0308
eqtl-a-ENSG00000061938	TNK2	rs2278034	26606	C	T	0.144397	0.011843	3.41193e-34	0.0055564	148.648
eqtl-a-ENSG00000061938	TNK2	rs113021491	23430	A	G	0.196038	0.0335125	4.92765e-09	0.00145835	34.216
eqtl-a-ENSG00000061938	TNK2	rs149110519	20660	T	C	0.319576	0.0265217	1.95389e-33	0.00697869	145.179
eqtl-a-ENSG00000062282	DGAT2	rs149110519	25735	T	C	0.145233	0.0266297	4.93606e-08	0.00115444	29.7416
eqtl-a-ENSG00000062282	DGAT2	rs55768233	29382	A	G	-0.142839	0.0250885	1.24529e-08	0.00110201	32.4127
eqtl-a-ENSG00000062282	DGAT2	rs60677263	31569	G	A	-0.380882	0.0195277	9.9954e-85	0.0119074	380.409
eqtl-a-ENSG00000062282	DGAT2	rs12600856	31569	C	T	0.0731071	0.0122492	2.39889e-09	0.00112708	35.6185
eqtl-a-ENSG00000062716	VMP1	rs3731827	25361	C	T	-0.0671897	0.0120513	2.46962e-08	0.00122416	31.0816
eqtl-a-ENSG00000062716	VMP1	rs149110519	19527	T	C	-0.21592	0.0265957	4.71628e-16	0.00336406	65.905
eqtl-a-ENSG00000062716	VMP1	rs149007767	23869	T	C	0.0971203	0.0166616	5.58264e-09	0.00142146	33.9743
eqtl-a-ENSG00000062716	VMP1	rs7846314	25361	T	A	0.102413	0.0155238	4.18986e-11	0.00171318	43.5191
eqtl-a-ENSG00000062716	VMP1	rs77526211	23069	A	G	-0.344747	0.029127	2.54273e-32	0.00603603	140.079
eqtl-a-ENSG00000062716	VMP1	rs2136695	25476	T	C	-0.190391	0.0164531	5.73984e-31	0.00522865	133.895
eqtl-a-ENSG00000063169	BICRA	rs1354034	31684	C	T	-0.0713239	0.0122356	5.57609e-09	0.00107131	33.9776
eqtl-a-ENSG00000063169	BICRA	rs2974225	31684	C	T	-0.329227	0.0174587	2.56448e-79	0.0110989	355.582
eqtl-a-ENSG00000063169	BICRA	rs148457515	25543	A	G	-0.247466	0.0324142	2.26517e-14	0.00227666	58.2809
eqtl-a-ENSG00000063245	EPN1	rs17649553	25797	T	C	0.087249	0.0149948	5.94142e-09	0.00131069	33.8537
eqtl-a-ENSG00000063245	EPN1	rs117482400	25244	A	G	0.929684	0.0442654	6.23591e-98	0.0171736	441.07
eqtl-a-ENSG00000063245	EPN1	rs2287791	31683	T	C	-0.160104	0.0210168	2.58048e-14	0.00182831	58.0288
eqtl-a-ENSG00000063761	ADCK1	rs139791189	26580	T	C	1.2489	0.03913	1e-200	0.0369103	1018.6
eqtl-a-ENSG00000063761	ADCK1	rs10149767	26609	C	T	-0.213847	0.016244	1.39894e-39	0.00647101	173.296
eqtl-a-ENSG00000063761	ADCK1	rs12881619	31564	C	T	0.143186	0.0151413	3.18127e-21	0.00282523	89.4226
eqtl-a-ENSG00000063761	ADCK1	rs17825440	26721	T	C	1.78783	0.0384507	1e-200	0.0748518	2161.78
eqtl-a-ENSG00000063854	HAGH	rs17534202	30362	C	G	-0.0677506	0.0119208	1.32041e-08	0.00106273	32.2988
eqtl-a-ENSG00000063854	HAGH	rs1427407	31086	G	T	0.0946901	0.0163394	6.82402e-09	0.0010792	33.5822
eqtl-a-ENSG00000063854	HAGH	rs74417235	31470	G	A	0.118988	0.0201891	3.77868e-09	0.00110255	34.7332
eqtl-a-ENSG00000063854	HAGH	rs628751	31470	A	C	-0.098396	0.0118754	1.17517e-16	0.00217678	68.6485
eqtl-a-ENSG00000063854	HAGH	rs6592965	31470	A	G	0.182567	0.0118655	2.02582e-53	0.00746657	236.725
eqtl-a-ENSG00000063854	HAGH	rs238678	28703	G	A	-0.504094	0.0164387	1e-200	0.031722	940.281
eqtl-a-ENSG00000063854	HAGH	rs2815304	19095	A	G	-0.198687	0.0168187	3.32047e-32	0.00725558	139.543
eqtl-a-ENSG00000063854	HAGH	rs9944715	31355	G	A	0.0845295	0.0135649	4.617e-10	0.00123691	38.829
eqtl-a-ENSG00000063854	HAGH	rs6084653	31355	G	C	-0.135575	0.0123001	2.97989e-28	0.00385972	121.483
eqtl-a-ENSG00000064012	CASP8	rs35627330	2912	A	G	0.255225	0.0457655	2.4498e-08	0.0105673	31.0793
eqtl-a-ENSG00000064012	CASP8	rs7560328	31350	C	A	0.312158	0.0118923	7.34514e-152	0.0215049	688.953
eqtl-a-ENSG00000064012	CASP8	rs10931931	31355	T	C	-0.151674	0.017017	4.95793e-19	0.00252726	79.4381
eqtl-a-ENSG00000064012	CASP8	rs55793580	31355	T	C	-0.0999981	0.0158282	2.65308e-10	0.00127134	39.911
eqtl-a-ENSG00000064042	LIMCH1	rs6447061	30549	G	A	0.17481	0.0120957	2.42829e-47	0.0067907	208.854
eqtl-a-ENSG00000064042	LIMCH1	rs1869286	30551	A	G	-0.137283	0.0142716	6.62217e-22	0.0030196	92.5251
eqtl-a-ENSG00000064042	LIMCH1	rs4861123	30551	G	A	0.10147	0.012005	2.85891e-17	0.00233298	71.4369
eqtl-a-ENSG00000064201	TSPAN32	rs11022291	30720	C	T	-0.286434	0.0158329	3.75232e-73	0.0105416	327.265
eqtl-a-ENSG00000064201	TSPAN32	rs10765907	25437	C	T	0.407269	0.0114432	1e-200	0.0474347	1266.58
eqtl-a-ENSG00000064201	TSPAN32	rs72845802	21977	T	C	0.230134	0.0295294	6.53281e-15	0.00275604	60.7313
eqtl-a-ENSG00000064201	TSPAN32	rs77926599	30276	T	C	-0.153691	0.019445	2.70085e-15	0.00205915	62.4672
eqtl-a-ENSG00000064225	ST3GAL6	rs1440152	31558	G	C	0.359434	0.0115808	1e-200	0.0296206	963.238
eqtl-a-ENSG00000064225	ST3GAL6	rs13071075	27820	G	A	-0.257726	0.0123874	3.86723e-96	0.0153212	432.838
eqtl-a-ENSG00000064225	ST3GAL6	rs1851817	26892	C	A	-0.092759	0.0127324	3.21218e-13	0.00196975	53.0712
eqtl-a-ENSG00000064225	ST3GAL6	rs56330463	31569	C	T	0.145815	0.0120047	5.97998e-34	0.00465175	147.528
eqtl-a-ENSG00000064419	TNPO3	rs2402941	31141	G	A	-0.505162	0.0156718	1e-200	0.0322877	1038.95
eqtl-a-ENSG00000064419	TNPO3	rs13244090	31355	G	A	-0.377495	0.0122826	1e-200	0.0292445	944.526
eqtl-a-ENSG00000064419	TNPO3	rs6946734	29616	C	T	0.19326	0.0200827	6.38117e-22	0.00311715	92.5999
eqtl-a-ENSG00000064490	RFXANK	rs113564583	28473	G	A	-0.341694	0.0242888	5.95662e-45	0.00690273	197.894
eqtl-a-ENSG00000064490	RFXANK	rs11671119	31355	T	C	1.03439	0.0314839	1e-200	0.0332802	1079.35
eqtl-a-ENSG00000064490	RFXANK	rs79003009	27284	T	C	-0.220395	0.0309931	1.15027e-12	0.00184996	50.564
eqtl-a-ENSG00000064547	LPAR2	rs4654899	31684	A	C	-0.0887122	0.0120219	1.59001e-13	0.00171567	54.4494
eqtl-a-ENSG00000064547	LPAR2	rs10187424	31684	C	T	-0.087102	0.0120333	4.54046e-13	0.00165093	52.3913
eqtl-a-ENSG00000064547	LPAR2	rs6866344	31684	G	T	0.0780263	0.0130549	2.27562e-09	0.00112617	35.7197
eqtl-a-ENSG00000064547	LPAR2	rs149007767	30077	T	C	0.121012	0.0166505	3.65932e-13	0.0017531	52.817
eqtl-a-ENSG00000064547	LPAR2	rs72999016	31141	A	G	-0.598327	0.0169487	1e-200	0.0384796	1246.17
eqtl-a-ENSG00000064547	LPAR2	rs17751021	28588	A	G	0.349845	0.031858	4.6957e-28	0.00420051	120.582
eqtl-a-ENSG00000064547	LPAR2	rs56408111	31684	C	T	0.280391	0.0221722	1.17733e-36	0.00502208	159.913
eqtl-a-ENSG00000064547	LPAR2	rs74182633	25749	C	A	0.416073	0.0389691	1.30407e-26	0.00440778	113.989
eqtl-a-ENSG00000064547	LPAR2	rs117131852	24433	T	C	0.457529	0.0392884	2.42159e-31	0.00551986	135.604
eqtl-a-ENSG00000064547	LPAR2	rs10415813	25559	G	A	0.622885	0.0332074	1.68422e-78	0.0135789	351.813
eqtl-a-ENSG00000064601	CTSA	rs61812598	31484	A	G	0.0697908	0.012309	1.42959e-08	0.00102004	32.1457
eqtl-a-ENSG00000064601	CTSA	rs826415	31569	G	T	0.083945	0.0128667	6.83597e-11	0.00134651	42.5626
eqtl-a-ENSG00000064601	CTSA	rs28498283	26953	T	A	0.0922315	0.0136451	1.38771e-11	0.00169224	45.6849
eqtl-a-ENSG00000064601	CTSA	rs1354034	31684	C	T	0.239878	0.0120828	1.03801e-87	0.0122867	394.111
eqtl-a-ENSG00000064601	CTSA	rs9399137	31569	C	T	0.0805716	0.0134787	2.26449e-09	0.00113062	35.7306
eqtl-a-ENSG00000064601	CTSA	rs505404	31569	G	T	0.104612	0.0142933	2.50207e-13	0.00169395	53.5637
eqtl-a-ENSG00000064601	CTSA	rs11553699	30031	G	A	0.146181	0.0190102	1.47843e-14	0.0019651	59.1261
eqtl-a-ENSG00000064601	CTSA	rs35979828	29836	T	C	-0.306663	0.0255189	2.88602e-33	0.00481683	144.401
eqtl-a-ENSG00000064601	CTSA	rs10512472	31684	C	T	0.0857053	0.0155075	3.26498e-08	0.000963104	30.5425
eqtl-a-ENSG00000064601	CTSA	rs6017717	31566	C	G	0.228323	0.0160228	4.49573e-46	0.00639173	203.046
eqtl-a-ENSG00000064607	SUGP2	rs12608822	23513	T	C	-0.152252	0.0261391	5.71808e-09	0.00144082	33.9241
eqtl-a-ENSG00000064607	SUGP2	rs78538967	22963	C	T	-0.173597	0.0312781	2.85338e-08	0.00133965	30.8011
eqtl-a-ENSG00000064607	SUGP2	rs2107263	26490	A	G	-0.578094	0.0130018	1e-200	0.0694463	1976.77
eqtl-a-ENSG00000064666	CNN2	rs35979828	29836	T	C	0.150602	0.0256178	4.13752e-09	0.001157	34.558
eqtl-a-ENSG00000064666	CNN2	rs11880562	23284	G	A	0.168095	0.0239234	2.12227e-12	0.00211586	49.3658
eqtl-a-ENSG00000064666	CNN2	rs116977028	20249	A	T	-0.574884	0.0186127	1e-200	0.044993	953.891
eqtl-a-ENSG00000064666	CNN2	rs12471	19278	A	C	-0.149462	0.0119077	3.89583e-36	0.00810605	157.529
eqtl-a-ENSG00000064687	ABCA7	rs113337161	20500	T	C	-0.637627	0.0220318	3.62243e-184	0.0392544	837.512
eqtl-a-ENSG00000064687	ABCA7	rs150244663	17396	T	C	-0.691631	0.0420869	1.09926e-60	0.0152868	270.026
eqtl-a-ENSG00000064687	ABCA7	rs117875320	10464	T	G	-0.319567	0.0418177	2.13845e-14	0.00554995	58.3876
eqtl-a-ENSG00000064726	BTBD1	rs13379920	31684	G	A	0.180837	0.0127721	1.65234e-45	0.0062874	200.458
eqtl-a-ENSG00000064726	BTBD1	rs17158873	31684	C	T	0.133547	0.0182661	2.64789e-13	0.00168424	53.4502
eqtl-a-ENSG00000064726	BTBD1	rs4262914	31684	A	G	-0.0726137	0.0119029	1.05801e-09	0.00117323	37.2138
eqtl-a-ENSG00000064763	FAR2	rs1375493	25531	A	G	0.0668494	0.0119924	2.48382e-08	0.00121559	31.0705
eqtl-a-ENSG00000064763	FAR2	rs2594836	25531	A	G	-0.085634	0.0137197	4.33122e-10	0.00152361	38.9555
eqtl-a-ENSG00000064763	FAR2	rs4727027	25147	A	G	0.0751677	0.0123765	1.2523e-09	0.00146468	36.8835
eqtl-a-ENSG00000064763	FAR2	rs55793580	25531	T	C	-0.199107	0.0157618	1.39927e-36	0.00621137	159.561
eqtl-a-ENSG00000064763	FAR2	rs3184504	22380	C	T	0.0903395	0.0119216	3.52046e-14	0.00255925	57.4179
eqtl-a-ENSG00000064763	FAR2	rs3809188	25531	A	G	-0.068848	0.0123143	2.26032e-08	0.00122282	31.2557
eqtl-a-ENSG00000064886	CHI3L2	rs1056825	30935	C	T	0.226957	0.0127273	3.96004e-71	0.0101747	317.97
eqtl-a-ENSG00000064886	CHI3L2	rs76275224	30491	T	C	0.90592	0.025941	1e-200	0.0384594	1219.49
eqtl-a-ENSG00000064886	CHI3L2	rs145439981	23613	C	T	-0.299989	0.0465619	1.1729e-10	0.00175483	41.5062
eqtl-a-ENSG00000064886	CHI3L2	rs1282332	30818	G	A	-0.122135	0.0127874	1.27968e-21	0.0029514	91.2195
eqtl-a-ENSG00000064886	CHI3L2	rs41312686	29328	T	C	0.829542	0.0170641	1e-200	0.0745711	2363.09
eqtl-a-ENSG00000064886	CHI3L2	rs12404497	24390	A	G	-0.0930258	0.0160273	6.45967e-09	0.00137935	33.6861
eqtl-a-ENSG00000065060	BLTP3A	rs9462085	25742	A	G	-0.282385	0.0132329	4.87528e-101	0.0173826	455.344
eqtl-a-ENSG00000065060	BLTP3A	rs62398145	23644	C	T	0.417782	0.0441205	2.82553e-21	0.00377793	89.6565
eqtl-a-ENSG00000065060	BLTP3A	rs57916801	25750	A	G	0.839704	0.0228607	1e-200	0.0497871	1349.09
eqtl-a-ENSG00000065060	BLTP3A	rs73405691	26081	G	A	0.586265	0.0176206	1e-200	0.0407164	1106.91
eqtl-a-ENSG00000065060	BLTP3A	rs78691829	22993	A	G	0.381344	0.0333246	2.54331e-30	0.00566294	130.938
eqtl-a-ENSG00000065060	BLTP3A	rs111314618	22559	A	G	0.70735	0.0409873	9.8107e-67	0.0130303	297.805
eqtl-a-ENSG00000065135	GNAI3	rs56018934	31684	T	C	0.534405	0.0238268	2.07014e-111	0.0156289	503.016
eqtl-a-ENSG00000065135	GNAI3	rs533212	30744	G	C	0.0957114	0.0154077	5.23805e-10	0.00125356	38.5854
eqtl-a-ENSG00000065135	GNAI3	rs7536292	31684	C	T	-0.454845	0.0149049	1e-200	0.0285527	931.196
eqtl-a-ENSG00000065135	GNAI3	rs116468196	30044	A	C	0.744047	0.0360265	9.25124e-95	0.0139983	426.508
eqtl-a-ENSG00000065154	OAT	rs2176139	26440	A	G	-0.0794675	0.0131048	1.32779e-09	0.00138884	36.7693
eqtl-a-ENSG00000065154	OAT	rs7070561	31196	T	C	-0.120948	0.0207028	5.15157e-09	0.00109286	34.128
eqtl-a-ENSG00000065154	OAT	rs9422943	31527	A	G	-0.464256	0.0165711	1.03039e-172	0.0242913	784.847
eqtl-a-ENSG00000065154	OAT	rs2491159	31528	C	T	0.159568	0.0118487	2.44625e-41	0.00571956	181.352
eqtl-a-ENSG00000065268	WDR18	rs11085231	19007	T	A	-0.49275	0.0112058	1e-200	0.0923375	1933.4
eqtl-a-ENSG00000065268	WDR18	rs116649696	20129	C	A	0.281388	0.026658	4.79623e-26	0.00550474	111.407
eqtl-a-ENSG00000065268	WDR18	rs75707890	17997	G	A	-0.213037	0.0329136	9.63385e-11	0.00232247	41.8901
eqtl-a-ENSG00000065308	TRAM2	rs9474227	31683	C	T	-0.362408	0.0217403	2.16571e-62	0.00869452	277.867
eqtl-a-ENSG00000065308	TRAM2	rs9463800	30902	G	C	0.33829	0.0125644	1.1324e-159	0.0229212	724.881
eqtl-a-ENSG00000065308	TRAM2	rs143579024	2434	T	C	0.285681	0.0287394	2.77715e-23	0.0390126	98.7303
eqtl-a-ENSG00000065457	ADAT1	rs28571860	28471	T	G	0.677415	0.0215468	1e-200	0.0335521	988.356
eqtl-a-ENSG00000065457	ADAT1	rs2738805	27751	G	A	0.608618	0.0115229	1e-200	0.0913453	2789.55
eqtl-a-ENSG00000065457	ADAT1	rs77276355	31355	A	G	0.14332	0.016338	1.75509e-18	0.00244819	76.9464
eqtl-a-ENSG00000065491	TBC1D22B	rs17534202	30362	C	G	-0.0689125	0.0119203	7.42574e-09	0.00109955	33.419
eqtl-a-ENSG00000065491	TBC1D22B	rs1354034	31470	C	T	-0.0888852	0.0122275	3.6166e-13	0.00167632	52.8392
eqtl-a-ENSG00000065491	TBC1D22B	rs195413	31470	G	A	-0.214719	0.0166694	5.75838e-38	0.0052447	165.91
eqtl-a-ENSG00000065491	TBC1D22B	rs4895441	31086	G	A	-0.0825875	0.013327	5.75506e-10	0.00123385	38.4004
eqtl-a-ENSG00000065491	TBC1D22B	rs9349036	25524	T	C	-0.11288	0.0144999	6.98232e-15	0.00236878	60.5996
eqtl-a-ENSG00000065491	TBC1D22B	rs668887	31026	A	G	-0.257975	0.0319561	6.88177e-16	0.00209609	65.1658
eqtl-a-ENSG00000065534	MYLK	rs826415	31569	G	T	-0.072113	0.0128718	2.11159e-08	0.000993244	31.3849
eqtl-a-ENSG00000065534	MYLK	rs1354034	31684	C	T	0.128417	0.0122026	6.7112e-26	0.00348325	110.742
eqtl-a-ENSG00000065534	MYLK	rs56193997	28801	C	T	-0.241047	0.0205966	1.22744e-31	0.00473309	136.956
eqtl-a-ENSG00000065534	MYLK	rs9399137	31569	C	T	0.0830559	0.0134776	7.16506e-10	0.00120153	37.9742
eqtl-a-ENSG00000065534	MYLK	rs10984466	31567	G	A	0.106413	0.0123914	8.87973e-18	0.00233078	73.7431
eqtl-a-ENSG00000065534	MYLK	rs10761741	31684	T	G	-0.0809506	0.0120364	1.74864e-11	0.00142557	45.2293
eqtl-a-ENSG00000065534	MYLK	rs11602954	26110	A	G	0.0883667	0.0145488	1.24919e-09	0.00141092	36.8884
eqtl-a-ENSG00000065534	MYLK	rs10506328	31185	C	A	0.0747926	0.0125544	2.55971e-09	0.0011368	35.4893
eqtl-a-ENSG00000065534	MYLK	rs11553699	30031	G	A	0.218382	0.0189611	1.08069e-30	0.00439767	132.641
eqtl-a-ENSG00000065534	MYLK	rs11696739	31684	A	G	-0.0945871	0.0123335	1.73061e-14	0.00185287	58.8117
eqtl-a-ENSG00000065534	MYLK	rs13042885	31569	T	C	-0.103119	0.0131666	4.80176e-15	0.00193922	61.3342
eqtl-a-ENSG00000065613	SLK	rs360017	31529	G	A	-0.101735	0.0146907	4.36014e-12	0.00151875	47.9544
eqtl-a-ENSG00000065613	SLK	rs149007767	30037	T	C	0.130132	0.0166456	5.38394e-15	0.00203063	61.114
eqtl-a-ENSG00000065613	SLK	rs56388170	31315	T	G	0.0799413	0.0131101	1.07669e-09	0.00118594	37.1794
eqtl-a-ENSG00000065613	SLK	rs10883952	28749	T	C	-0.287742	0.0117083	2.28034e-133	0.0205763	603.933
eqtl-a-ENSG00000065613	SLK	rs590610	31526	C	T	0.118554	0.012217	2.89935e-22	0.0029781	94.162
eqtl-a-ENSG00000065613	SLK	rs10883931	31230	T	C	0.0761129	0.0120724	2.88942e-10	0.00127117	39.7467
eqtl-a-ENSG00000065618	COL17A1	rs2451258	31684	T	C	-0.0739292	0.0127978	7.62255e-09	0.00105212	33.3683
eqtl-a-ENSG00000065618	COL17A1	rs7846314	31569	T	A	-0.0850565	0.0155312	4.33581e-08	0.000949143	29.9901
eqtl-a-ENSG00000065618	COL17A1	rs13289095	28587	T	G	0.152636	0.0183024	7.45418e-17	0.00242702	69.5453
eqtl-a-ENSG00000065618	COL17A1	rs10883958	31569	A	G	-0.280453	0.0150872	3.95913e-77	0.0108272	345.522
eqtl-a-ENSG00000065665	SEC61A2	rs11257354	28216	A	G	-0.196383	0.0322458	1.12769e-09	0.00131279	37.0878
eqtl-a-ENSG00000065665	SEC61A2	rs12766360	30902	T	A	0.370922	0.0117018	1e-200	0.0314903	1004.69
eqtl-a-ENSG00000065665	SEC61A2	rs150536510	19316	C	A	0.378849	0.050354	5.32844e-14	0.00292197	56.6004
eqtl-a-ENSG00000065665	SEC61A2	rs7897943	31482	G	A	-0.249397	0.0139134	7.52489e-72	0.0101028	321.283
eqtl-a-ENSG00000065675	PRKCQ	rs2007252	31231	C	T	0.091613	0.0121313	4.2924e-14	0.00182273	57.0258
eqtl-a-ENSG00000065675	PRKCQ	rs2255088	30902	C	T	-0.232627	0.0128848	7.2845e-73	0.0104381	325.939
eqtl-a-ENSG00000065675	PRKCQ	rs658230	31684	G	A	-0.0851247	0.0118821	7.8361e-13	0.00161727	51.3213
eqtl-a-ENSG00000065802	ASB1	rs79676909	29619	T	C	0.222082	0.0298104	9.36268e-14	0.00187028	55.496
eqtl-a-ENSG00000065802	ASB1	rs4663301	31019	T	A	-0.107303	0.019465	3.53167e-08	0.000978728	30.3869
eqtl-a-ENSG00000065802	ASB1	rs502349	31468	T	C	0.510276	0.0111586	1e-200	0.0623131	2091.04
eqtl-a-ENSG00000065809	FAM107B	rs78155027	30431	A	C	-0.293652	0.0177657	2.25372e-61	0.00889822	273.195
eqtl-a-ENSG00000065809	FAM107B	rs7898971	30935	G	A	0.234233	0.0173467	1.50141e-41	0.00585949	182.32
eqtl-a-ENSG00000065809	FAM107B	rs11259263	30805	C	T	0.484419	0.0143283	1e-200	0.0357774	1142.94
eqtl-a-ENSG00000065809	FAM107B	rs7092826	30935	T	G	-0.369613	0.0121668	1e-200	0.0289684	922.813
eqtl-a-ENSG00000065809	FAM107B	rs35979828	29087	T	C	0.156716	0.0256152	9.47567e-10	0.00128521	37.4284
eqtl-a-ENSG00000065882	TBC1D1	rs6531595	27305	C	A	0.0880319	0.0147826	2.59753e-09	0.0012971	35.4606
eqtl-a-ENSG00000065882	TBC1D1	rs2261414	31300	T	C	0.173039	0.0148197	1.68655e-31	0.00433688	136.327
eqtl-a-ENSG00000065882	TBC1D1	rs933819	31299	T	C	-0.0997108	0.0118934	5.12507e-17	0.00224062	70.2821
eqtl-a-ENSG00000065882	TBC1D1	rs73236866	30601	T	A	0.401515	0.0177835	7.16143e-113	0.0163855	509.731
eqtl-a-ENSG00000065978	YBX1	rs73660574	6419	A	G	0.221346	0.0326865	1.27204e-11	0.00709329	45.8428
eqtl-a-ENSG00000065978	YBX1	rs7213285	6421	A	G	0.117489	0.0161856	3.90571e-13	0.00813926	52.6746
eqtl-a-ENSG00000065978	YBX1	rs6084653	6421	G	C	-0.0851249	0.0123321	5.09918e-12	0.0073659	47.6326
eqtl-a-ENSG00000065989	PDE4A	rs10416139	30745	T	C	-0.0977132	0.0138699	1.85481e-12	0.0016117	49.6285
eqtl-a-ENSG00000065989	PDE4A	rs147394556	3428	T	C	0.52817	0.0529871	2.10863e-23	0.0281681	99.301
eqtl-a-ENSG00000065989	PDE4A	rs77376335	31568	C	T	-0.34701	0.0208894	5.72532e-62	0.00866573	275.934
eqtl-a-ENSG00000066027	PPP2R5A	rs2970579	31355	A	G	-0.171859	0.0122414	8.97222e-45	0.00624675	197.086
eqtl-a-ENSG00000066027	PPP2R5A	rs61829198	29143	G	A	0.199128	0.0282359	1.76116e-12	0.00170367	49.7315
eqtl-a-ENSG00000066027	PPP2R5A	rs146891838	28645	T	C	1.02169	0.0426328	6.47143e-127	0.0196553	574.275
eqtl-a-ENSG00000066027	PPP2R5A	rs588058	23155	A	G	0.260623	0.0441128	3.45868e-09	0.00150521	34.9027
eqtl-a-ENSG00000066027	PPP2R5A	rs142218926	27725	C	T	-0.636901	0.0467711	3.15573e-42	0.00664389	185.42
eqtl-a-ENSG00000066027	PPP2R5A	rs10779571	29693	A	G	0.749767	0.0165249	1e-200	0.0648349	2058.48
eqtl-a-ENSG00000066027	PPP2R5A	rs183325637	24986	T	C	-0.487821	0.0430538	9.25763e-30	0.00511182	128.37
eqtl-a-ENSG00000066027	PPP2R5A	rs149110519	25735	T	C	0.189583	0.0266099	1.04544e-12	0.00196849	50.755
eqtl-a-ENSG00000066027	PPP2R5A	rs149007767	30077	T	C	-0.097363	0.0166615	5.10235e-09	0.00113405	34.1453
eqtl-a-ENSG00000066027	PPP2R5A	rs3859192	31684	T	C	-0.0713827	0.0119357	2.22039e-09	0.00112761	35.7654
eqtl-a-ENSG00000066084	DIP2B	rs13093110	31355	T	C	-0.0734359	0.0118955	6.68375e-10	0.001214	38.1087
eqtl-a-ENSG00000066084	DIP2B	rs149110519	25521	T	C	-0.159538	0.0266239	2.06771e-09	0.001405	35.9047
eqtl-a-ENSG00000066084	DIP2B	rs149007767	29863	T	C	0.0965817	0.0166618	6.77532e-09	0.00112389	33.5983
eqtl-a-ENSG00000066084	DIP2B	rs12582683	26678	C	A	-0.349815	0.0122407	1.25314e-179	0.029704	816.642
eqtl-a-ENSG00000066084	DIP2B	rs9739363	27100	T	C	0.291875	0.0124551	1.90546e-121	0.0198617	549.12
eqtl-a-ENSG00000066230	SLC9A3	rs114991474	4603	A	G	-0.279808	0.0484331	7.59539e-09	0.00719875	33.3616
eqtl-a-ENSG00000066230	SLC9A3	rs140456511	4574	G	A	0.389476	0.0329592	3.19595e-32	0.0296245	139.578
eqtl-a-ENSG00000066230	SLC9A3	rs74533118	5081	G	A	-0.366019	0.0341981	9.85372e-27	0.0220481	114.507
eqtl-a-ENSG00000066230	SLC9A3	rs11750039	2022	A	G	-0.235799	0.0410499	9.22465e-09	0.0160564	32.9632
eqtl-a-ENSG00000066230	SLC9A3	rs116314028	5262	T	C	0.621145	0.0191159	1e-200	0.16712	1055.43
eqtl-a-ENSG00000066230	SLC9A3	rs77045859	5913	C	A	0.547211	0.0267695	7.16473e-93	0.0660034	417.717
eqtl-a-ENSG00000066294	CD84	rs115503831	26507	T	C	0.789779	0.0487382	4.69462e-59	0.00980913	262.567
eqtl-a-ENSG00000066294	CD84	rs2050523	31315	G	A	-0.7209	0.022383	1e-200	0.0320633	1037.26
eqtl-a-ENSG00000066294	CD84	rs11265403	31526	G	T	0.168412	0.0146038	9.10123e-31	0.00420066	132.98
eqtl-a-ENSG00000066336	SPI1	rs11570034	27559	G	A	-1.09005	0.0311909	1e-200	0.0424366	1221.25
eqtl-a-ENSG00000066336	SPI1	rs72895725	21614	G	A	0.203254	0.0348025	5.21375e-09	0.00157557	34.1049
eqtl-a-ENSG00000066336	SPI1	rs72895718	25631	T	C	0.282926	0.0271608	2.08257e-25	0.00421561	108.499
eqtl-a-ENSG00000066379	POLR1H	rs9260500	7202	C	T	0.0961328	0.0119445	8.3888e-16	0.00891385	64.757
eqtl-a-ENSG00000066379	POLR1H	rs6932091	4948	T	C	0.694026	0.0231868	7.58578e-197	0.153308	895.559
eqtl-a-ENSG00000066379	POLR1H	rs2246068	6784	C	G	-0.162118	0.0119658	8.07607e-42	0.026345	183.506
eqtl-a-ENSG00000066379	POLR1H	rs9468618	13560	T	C	0.216045	0.0216393	1.79473e-23	0.00729729	99.6639
eqtl-a-ENSG00000066382	MPPED2	rs640245	31470	T	C	0.0826918	0.0118952	3.6116e-12	0.00153327	48.323
eqtl-a-ENSG00000066382	MPPED2	rs3781852	31340	T	G	0.268809	0.0133802	9.0261e-90	0.0127147	403.585
eqtl-a-ENSG00000066382	MPPED2	rs501477	31352	G	A	-0.0767024	0.0120641	2.044e-10	0.00128767	40.4204
eqtl-a-ENSG00000066583	ISOC1	rs10080172	29099	T	G	-0.228648	0.0360042	2.14482e-10	0.00138404	40.3273
eqtl-a-ENSG00000066583	ISOC1	rs2112699	30688	C	T	-0.112453	0.0183273	8.46253e-10	0.0012253	37.6458
eqtl-a-ENSG00000066583	ISOC1	rs2577431	26444	C	A	-0.386456	0.0131769	4.50817e-189	0.0315025	860.084
eqtl-a-ENSG00000066583	ISOC1	rs2526206	27602	C	T	-0.39021	0.0128436	1e-200	0.0323591	922.979
eqtl-a-ENSG00000066583	ISOC1	rs13181669	31343	G	C	-0.373417	0.012123	1e-200	0.0293816	948.725
eqtl-a-ENSG00000066583	ISOC1	rs141844349	30964	C	A	0.261981	0.0235855	1.15213e-28	0.00396886	123.373
eqtl-a-ENSG00000066583	ISOC1	rs115494457	28129	C	T	0.318096	0.0358038	6.42688e-19	0.00279825	78.9273
eqtl-a-ENSG00000066583	ISOC1	rs149007767	29863	T	C	0.101361	0.0166598	1.17071e-09	0.00123803	37.0146
eqtl-a-ENSG00000066855	MTFR1	rs72664750	29452	G	T	0.67349	0.0217017	1e-200	0.0316654	963.042
eqtl-a-ENSG00000066855	MTFR1	rs118107026	29058	A	G	-0.294485	0.0331732	6.85646e-19	0.00270464	78.7992
eqtl-a-ENSG00000066855	MTFR1	rs143568834	26497	C	T	0.533108	0.0411466	2.16721e-38	0.0062954	167.853
eqtl-a-ENSG00000066855	MTFR1	rs140146852	27155	A	G	0.797266	0.0342748	1.10662e-119	0.0195361	541.034
eqtl-a-ENSG00000066855	MTFR1	rs141623092	25440	A	C	0.813618	0.0475897	1.5787e-65	0.0113589	292.268
eqtl-a-ENSG00000066923	STAG3	rs4502545	31355	A	G	0.0967466	0.0154844	4.15738e-10	0.00124347	39.0351
eqtl-a-ENSG00000066923	STAG3	rs72615157	31141	A	G	-0.541529	0.0154524	1e-200	0.037942	1228.07
eqtl-a-ENSG00000066923	STAG3	rs148654444	21717	C	T	0.355353	0.0458295	8.93305e-15	0.00276076	60.116
eqtl-a-ENSG00000066923	STAG3	rs80044214	27566	T	C	-0.643115	0.0294514	1.04232e-105	0.0170037	476.797
eqtl-a-ENSG00000066923	STAG3	rs138791019	27405	A	G	-0.493707	0.0444061	1.02542e-28	0.00449023	123.601
eqtl-a-ENSG00000066926	FECH	rs17076724	31684	T	G	0.0715608	0.0120869	3.21159e-09	0.0011051	35.0504
eqtl-a-ENSG00000066926	FECH	rs1800562	29606	A	G	-0.15247	0.0272867	2.29959e-08	0.00105349	31.2203
eqtl-a-ENSG00000066926	FECH	rs8073060	31185	A	T	-0.0999605	0.0128911	8.87565e-15	0.0019244	60.1242
eqtl-a-ENSG00000066926	FECH	rs144606835	19720	A	G	-0.303715	0.0431217	1.87888e-12	0.00250924	49.6017
eqtl-a-ENSG00000066926	FECH	rs144609264	10087	A	C	-0.42529	0.0432746	8.54673e-23	0.00948426	96.5646
eqtl-a-ENSG00000066926	FECH	rs1062010	31683	C	A	0.846972	0.0153511	1e-200	0.0876578	3043.91
eqtl-a-ENSG00000066926	FECH	rs35281475	30508	T	C	-0.475723	0.0388507	1.7869e-34	0.00489066	149.928
eqtl-a-ENSG00000066926	FECH	rs12974711	31569	C	T	0.149867	0.0244649	9.02298e-10	0.00118727	37.523
eqtl-a-ENSG00000066926	FECH	rs6084653	31569	G	C	0.117118	0.0123135	1.88495e-21	0.00285746	90.46
eqtl-a-ENSG00000066926	FECH	rs4820268	31300	A	G	-0.0694563	0.0119193	5.64326e-09	0.00108369	33.9542
eqtl-a-ENSG00000067057	PFKP	rs6569648	31300	T	C	-0.0835425	0.0141804	3.83398e-09	0.00110767	34.7065
eqtl-a-ENSG00000067057	PFKP	rs10794966	31231	G	A	0.175031	0.0119168	7.71792e-49	0.00686017	215.716
eqtl-a-ENSG00000067057	PFKP	rs75961101	31355	T	C	-0.446935	0.0120425	1e-200	0.0420802	1377.3
eqtl-a-ENSG00000067057	PFKP	rs730141	31558	T	C	-0.692085	0.0143561	1e-200	0.0685924	2323.91
eqtl-a-ENSG00000067057	PFKP	rs58639902	31354	G	A	-0.100696	0.0166273	1.3937e-09	0.00116837	36.6736
eqtl-a-ENSG00000067057	PFKP	rs56969892	28758	G	A	-0.119876	0.0184416	8.01124e-11	0.00146714	42.251
eqtl-a-ENSG00000067057	PFKP	rs10736965	28470	G	A	-0.938852	0.0225714	1e-200	0.0572886	1730
eqtl-a-ENSG00000067057	PFKP	rs9315786	31569	G	A	-0.0834227	0.0131994	2.61222e-10	0.00126372	39.9423
eqtl-a-ENSG00000067082	KLF6	rs55793580	31569	T	C	-0.107843	0.0158246	9.4254e-12	0.00146899	46.4399
eqtl-a-ENSG00000067082	KLF6	rs78616463	24857	C	T	0.227213	0.0408165	2.59759e-08	0.0012451	30.9856
eqtl-a-ENSG00000067082	KLF6	rs11252145	31568	T	C	-0.0904267	0.0118792	2.69464e-14	0.00183221	57.9417
eqtl-a-ENSG00000067082	KLF6	rs3184504	28418	C	T	0.112702	0.0119081	2.95801e-21	0.00314209	89.5669
eqtl-a-ENSG00000067141	NEO1	rs74928164	6612	C	T	-0.295977	0.0529438	2.26548e-08	0.00470441	31.2431
eqtl-a-ENSG00000067141	NEO1	rs2415214	31567	C	T	0.577949	0.0189396	1e-200	0.0286535	931.129
eqtl-a-ENSG00000067141	NEO1	rs28462360	31183	G	A	0.363718	0.0213299	3.37754e-65	0.00923854	290.753
eqtl-a-ENSG00000067141	NEO1	rs145578343	18767	T	C	-0.412761	0.0477473	5.39014e-18	0.00396624	74.7228
eqtl-a-ENSG00000067167	TRAM1	rs34270993	31565	C	G	0.305876	0.0116222	1.18032e-152	0.0214724	692.607
eqtl-a-ENSG00000067167	TRAM1	rs268590	30902	C	T	0.15306	0.015037	2.46093e-24	0.00334165	103.603
eqtl-a-ENSG00000067167	TRAM1	rs13255619	27307	C	T	0.235703	0.0117371	1.06047e-89	0.0145535	403.252
eqtl-a-ENSG00000067182	TNFRSF1A	rs1354034	31684	C	T	-0.0679263	0.012237	2.84368e-08	0.000971547	30.8105
eqtl-a-ENSG00000067182	TNFRSF1A	rs149110519	25735	T	C	-0.238111	0.0265823	3.31818e-19	0.00310812	80.2306
eqtl-a-ENSG00000067182	TNFRSF1A	rs56388170	31355	T	G	0.0847115	0.013108	1.0306e-10	0.00133023	41.7623
eqtl-a-ENSG00000067182	TNFRSF1A	rs1800692	31075	G	A	-0.37004	0.0118546	1e-200	0.0304021	974.306
eqtl-a-ENSG00000067182	TNFRSF1A	rs8078723	31684	C	T	0.0711444	0.0122477	6.2997e-09	0.00106382	33.74
eqtl-a-ENSG00000067365	METTL22	rs1354034	25690	C	T	0.124663	0.0122053	1.71633e-24	0.0040444	104.314
eqtl-a-ENSG00000067365	METTL22	rs6592965	25690	A	G	0.0793485	0.0119459	3.0903e-11	0.00171447	44.117
eqtl-a-ENSG00000067365	METTL22	rs34951641	25245	G	A	-0.211835	0.0251594	3.77138e-17	0.00280028	70.886
eqtl-a-ENSG00000067365	METTL22	rs2302607	25306	A	G	-0.315021	0.013336	2.30144e-123	0.0215741	557.948
eqtl-a-ENSG00000067365	METTL22	rs1060541	5896	G	A	-0.587929	0.050277	1.3712e-31	0.0226671	136.698
eqtl-a-ENSG00000067365	METTL22	rs8059762	24908	C	A	-0.0882343	0.0144853	1.1207e-09	0.00148742	37.1009
eqtl-a-ENSG00000067365	METTL22	rs36090319	24908	C	G	-0.081159	0.0120205	1.46016e-11	0.00182682	45.582
eqtl-a-ENSG00000067836	ROGDI	rs3896594	31569	G	T	0.135345	0.0122274	1.77787e-28	0.0038661	122.515
eqtl-a-ENSG00000067836	ROGDI	rs4895441	31300	G	A	-0.167854	0.0132701	1.13318e-36	0.00508577	159.988
eqtl-a-ENSG00000067836	ROGDI	rs6592965	31684	A	G	-0.115291	0.0119252	4.12382e-22	0.00294131	93.4614
eqtl-a-ENSG00000067836	ROGDI	rs12923343	26235	C	T	0.145774	0.0253054	8.38147e-09	0.00126329	33.1819
eqtl-a-ENSG00000067836	ROGDI	rs34860010	26617	G	A	-0.219654	0.0300028	2.45754e-13	0.00200966	53.5947
eqtl-a-ENSG00000067836	ROGDI	rs58729822	28588	C	T	0.689669	0.0121863	1e-200	0.100748	3202.63
eqtl-a-ENSG00000067836	ROGDI	rs11645084	17937	A	G	0.252349	0.0328198	1.48525e-14	0.00328513	59.113
eqtl-a-ENSG00000067836	ROGDI	rs117837409	20319	G	A	0.401666	0.0344077	1.739e-31	0.00666214	136.262
eqtl-a-ENSG00000067836	ROGDI	rs872297	31554	A	T	-0.325037	0.013008	8.37529e-138	0.0194035	624.334
eqtl-a-ENSG00000067836	ROGDI	rs8073060	31185	A	T	0.100683	0.0128907	5.70033e-15	0.00195238	61.0002
eqtl-a-ENSG00000067836	ROGDI	rs9944715	31569	G	A	0.115404	0.0135488	1.62592e-17	0.00229289	72.5458
eqtl-a-ENSG00000067836	ROGDI	rs2905424	31683	C	T	0.0795565	0.0128154	5.36636e-10	0.00121488	38.5354
eqtl-a-ENSG00000068024	HDAC4	rs925738	31683	T	C	-0.250436	0.0119123	4.00682e-98	0.0137581	441.952
eqtl-a-ENSG00000068024	HDAC4	rs79040455	25847	C	T	-0.782687	0.0320312	7.2277e-132	0.0225788	597.03
eqtl-a-ENSG00000068024	HDAC4	rs1354034	31684	C	T	-0.0680961	0.0122369	2.62452e-08	0.000976422	30.9652
eqtl-a-ENSG00000068024	HDAC4	rs7911264	31684	C	T	-0.0727594	0.0118933	9.49948e-10	0.00117983	37.4236
eqtl-a-ENSG00000068028	RASSF1	rs11914549	27650	A	G	0.28149	0.0374331	5.48656e-14	0.00204095	56.5435
eqtl-a-ENSG00000068028	RASSF1	rs2071203	5878	T	C	-0.340582	0.0279159	3.09314e-34	0.0246973	148.796
eqtl-a-ENSG00000068028	RASSF1	rs34691305	28215	A	G	-0.243838	0.0334272	2.99089e-13	0.00188237	53.2074
eqtl-a-ENSG00000068079	IFI35	rs7950726	31684	A	C	0.110504	0.0176225	3.60122e-10	0.00123949	39.3182
eqtl-a-ENSG00000068079	IFI35	rs138923296	29136	G	A	-0.253942	0.0333924	2.84905e-14	0.00198099	57.8288
eqtl-a-ENSG00000068079	IFI35	rs77106873	24917	T	C	-0.929523	0.0521048	3.48177e-71	0.0126112	318.222
eqtl-a-ENSG00000068097	HEATR6	rs149054239	22368	A	G	-0.329183	0.0452778	3.58426e-13	0.0023575	52.8525
eqtl-a-ENSG00000068097	HEATR6	rs345168	31355	T	C	1.30914	0.0255683	1e-200	0.0771593	2621.45
eqtl-a-ENSG00000068097	HEATR6	rs72843518	11611	T	C	0.848546	0.0494771	6.26325e-66	0.0247063	294.081
eqtl-a-ENSG00000068097	HEATR6	rs77913816	30656	A	G	0.84006	0.0251894	1e-200	0.03501	1112.13
eqtl-a-ENSG00000068097	HEATR6	rs12051896	31562	G	A	-0.0884392	0.0123246	7.18787e-13	0.00162881	51.4892
eqtl-a-ENSG00000068097	HEATR6	rs117213633	26317	A	C	-0.212168	0.0293764	5.1074e-13	0.00197818	52.159
eqtl-a-ENSG00000068305	MEF2A	rs149110519	25735	T	C	0.166986	0.0266207	3.55067e-10	0.00152663	39.3448
eqtl-a-ENSG00000068305	MEF2A	rs149007767	30077	T	C	0.127656	0.016647	1.74141e-14	0.00195132	58.8006
eqtl-a-ENSG00000068305	MEF2A	rs10083668	30935	C	T	-0.122077	0.0188783	1.00231e-10	0.00134991	41.8132
eqtl-a-ENSG00000068305	MEF2A	rs8026614	31300	T	C	-0.227418	0.0117569	2.31686e-83	0.011813	374.142
eqtl-a-ENSG00000068305	MEF2A	rs78547437	31345	C	T	0.249883	0.016052	1.22011e-54	0.00767189	242.319
eqtl-a-ENSG00000068615	REEP1	rs114534559	28586	T	C	1.12505	0.0369358	1e-200	0.0314357	927.723
eqtl-a-ENSG00000068615	REEP1	rs56309153	20187	G	A	0.0691045	0.011891	6.18785e-09	0.00167024	33.7701
eqtl-a-ENSG00000068615	REEP1	rs192892473	23564	T	C	0.238356	0.025455	7.70726e-21	0.00370718	87.6737
eqtl-a-ENSG00000068615	REEP1	rs2033770	31684	T	C	-0.395599	0.0130267	1e-200	0.028284	922.177
eqtl-a-ENSG00000068615	REEP1	rs1354034	31684	C	T	-0.0978702	0.0122226	1.17355e-15	0.00201956	64.113
eqtl-a-ENSG00000068745	IP6K2	rs11710798	28458	C	A	-0.289924	0.0197585	9.517e-49	0.00750901	215.293
eqtl-a-ENSG00000068745	IP6K2	rs72929172	28587	G	A	0.571244	0.0210619	5.39511e-162	0.0250868	735.56
eqtl-a-ENSG00000068745	IP6K2	rs34008503	31560	A	G	-0.0678666	0.01243	4.76135e-08	0.000943676	29.8087
eqtl-a-ENSG00000068784	SRBD1	rs80089451	28255	T	C	-0.160626	0.0265528	1.45388e-09	0.00129346	36.5915
eqtl-a-ENSG00000068784	SRBD1	rs7566461	25149	G	A	0.263195	0.0415252	2.32772e-10	0.00159484	40.1696
eqtl-a-ENSG00000068784	SRBD1	rs6717619	31231	C	T	-0.388077	0.0117059	1e-200	0.0339953	1099
eqtl-a-ENSG00000068784	SRBD1	rs3184504	28418	C	T	-0.0986472	0.0119169	1.25256e-16	0.00240549	68.5192
eqtl-a-ENSG00000068796	KIF2A	rs1354034	31684	C	T	0.168992	0.0121675	7.40628e-44	0.00605137	192.887
eqtl-a-ENSG00000068796	KIF2A	rs247264	31679	C	T	-0.189272	0.0118174	9.81748e-58	0.00803258	256.508
eqtl-a-ENSG00000068796	KIF2A	rs10876550	31684	A	G	0.0761489	0.0120844	2.94971e-10	0.00125168	39.7054
eqtl-a-ENSG00000068796	KIF2A	rs16971217	31185	G	C	0.095824	0.0155632	7.41361e-10	0.00121416	37.9073
eqtl-a-ENSG00000068878	PSME4	rs77215245	31236	C	T	0.18353	0.0251853	3.16957e-13	0.00169718	53.0997
eqtl-a-ENSG00000068878	PSME4	rs2293360	31569	G	T	-0.539868	0.0201807	1.17761e-157	0.022167	715.608
eqtl-a-ENSG00000068878	PSME4	rs1354034	31684	C	T	-0.0679227	0.012237	2.85023e-08	0.000971444	30.8072
eqtl-a-ENSG00000068971	PPP2R5B	rs7606173	31355	C	G	-0.146603	0.0121226	1.14446e-33	0.00464265	146.24
eqtl-a-ENSG00000068971	PPP2R5B	rs1354034	31470	C	T	-0.0733951	0.0122348	1.98779e-09	0.00114221	35.9843
eqtl-a-ENSG00000068971	PPP2R5B	rs4895441	31086	G	A	-0.103085	0.0133169	9.86279e-15	0.0019239	59.9179
eqtl-a-ENSG00000068971	PPP2R5B	rs6592965	31470	A	G	-0.373814	0.0115435	1e-200	0.032248	1048.6
eqtl-a-ENSG00000068971	PPP2R5B	rs58717149	28166	G	T	-0.206129	0.0297346	4.13714e-12	0.00170329	48.0533
eqtl-a-ENSG00000068971	PPP2R5B	rs3782123	31470	A	C	-0.0736312	0.0131201	2e-08	0.000999812	31.4936
eqtl-a-ENSG00000068971	PPP2R5B	rs79755767	30530	A	G	-0.147575	0.0200039	1.61399e-13	0.00177949	54.4212
eqtl-a-ENSG00000068971	PPP2R5B	rs35033748	27110	C	T	0.0902366	0.0144503	4.24893e-10	0.00143634	38.9924
eqtl-a-ENSG00000068971	PPP2R5B	rs8073060	30971	A	T	0.0821887	0.0129	1.87802e-10	0.00130894	40.5898
eqtl-a-ENSG00000068971	PPP2R5B	rs2905424	31469	C	T	0.0968715	0.0128069	3.90301e-14	0.00181481	57.2106
eqtl-a-ENSG00000068971	PPP2R5B	rs6014993	26118	G	A	0.0864703	0.0118835	3.42847e-13	0.00202314	52.9434
eqtl-a-ENSG00000069020	MAST4	rs10471698	14263	G	A	-0.37946	0.0129598	1.86638e-188	0.0566989	857.185
eqtl-a-ENSG00000069020	MAST4	rs9885568	14262	A	G	0.0667896	0.0119067	2.0303e-08	0.00220139	31.4611
eqtl-a-ENSG00000069020	MAST4	rs152630	14263	G	A	-0.104701	0.0161384	8.70964e-11	0.00294232	42.0843
eqtl-a-ENSG00000069188	SDK2	rs117431114	29704	A	G	-0.25172	0.0314221	1.13789e-15	0.00215582	64.1706
eqtl-a-ENSG00000069188	SDK2	rs11657442	31559	C	A	-0.524934	0.0169825	1e-200	0.0293853	955.385
eqtl-a-ENSG00000069188	SDK2	rs2661611	31684	G	T	0.247742	0.0132455	4.60999e-78	0.0109208	349.812
eqtl-a-ENSG00000069188	SDK2	rs9893480	31183	C	G	0.0779055	0.0140214	2.76032e-08	0.000989022	30.8692
eqtl-a-ENSG00000069275	NUCKS1	rs115521489	29981	G	A	0.266962	0.029266	7.38924e-20	0.00276772	83.2038
eqtl-a-ENSG00000069275	NUCKS1	rs1418653	31567	A	C	-0.354361	0.0115251	1e-200	0.0290773	945.311
eqtl-a-ENSG00000069275	NUCKS1	rs823122	26609	T	C	-0.258978	0.025214	9.50167e-25	0.00394907	105.49
eqtl-a-ENSG00000069399	BCL3	rs7210990	31355	A	C	0.0717123	0.0118959	1.65798e-09	0.00115766	36.3383
eqtl-a-ENSG00000069399	BCL3	rs3859192	31470	T	C	0.0987122	0.0119219	1.23367e-16	0.00217375	68.5525
eqtl-a-ENSG00000069399	BCL3	rs1531517	31351	A	G	0.141585	0.024612	8.7882e-09	0.00105446	33.0912
eqtl-a-ENSG00000069667	RORA	rs7616215	31256	T	C	0.0668323	0.0122269	4.59791e-08	0.000954974	29.8753
eqtl-a-ENSG00000069667	RORA	rs62003261	31254	C	T	-0.191588	0.0158883	1.75146e-33	0.00463085	145.397
eqtl-a-ENSG00000069667	RORA	rs341398	31256	A	G	0.0691337	0.0121873	1.4065e-08	0.00102845	32.1764
eqtl-a-ENSG00000069696	DRD4	rs1439287	31470	A	G	0.0708979	0.0119022	2.57537e-09	0.00112623	35.4801
eqtl-a-ENSG00000069696	DRD4	rs7570971	24977	A	C	-0.066882	0.0119736	2.32632e-08	0.00124763	31.1985
eqtl-a-ENSG00000069696	DRD4	rs72844713	23973	T	C	-0.391447	0.0243563	4.02254e-58	0.0106597	258.278
eqtl-a-ENSG00000069702	TGFBR3	rs4658259	31674	C	A	0.12476	0.0155528	1.04376e-15	0.00202745	64.3437
eqtl-a-ENSG00000069702	TGFBR3	rs36048657	31556	C	T	-0.16028	0.0134524	9.93345e-33	0.00447845	141.949
eqtl-a-ENSG00000069702	TGFBR3	rs1354034	31684	C	T	-0.0817911	0.012231	2.27772e-11	0.0014094	44.7158
eqtl-a-ENSG00000069702	TGFBR3	rs8067378	31300	G	A	-0.0751332	0.0118868	2.60549e-10	0.00127478	39.949
eqtl-a-ENSG00000069869	NEDD4	rs12101804	29788	A	T	0.964238	0.0258488	1e-200	0.0446291	1391.42
eqtl-a-ENSG00000069869	NEDD4	rs117280067	28960	G	A	0.464494	0.0318057	2.6485e-48	0.0073108	213.265
eqtl-a-ENSG00000069869	NEDD4	rs149350059	29100	A	G	-0.1993	0.0357727	2.52703e-08	0.0010655	31.0371
eqtl-a-ENSG00000069869	NEDD4	rs17238531	11218	T	C	-0.384727	0.0487644	3.0318e-15	0.00551799	62.2332
eqtl-a-ENSG00000069869	NEDD4	rs72732238	30039	C	T	-0.175044	0.0253864	5.37155e-12	0.00158023	47.5405
eqtl-a-ENSG00000069869	NEDD4	rs62046379	31684	A	G	0.387853	0.0235382	5.33335e-61	0.00849654	271.494
eqtl-a-ENSG00000069943	PIGB	rs6701752	31569	A	G	-0.129117	0.0201173	1.37899e-10	0.00130317	41.1908
eqtl-a-ENSG00000069943	PIGB	rs2158799	31569	G	C	0.0717728	0.0122846	5.13925e-09	0.00108011	34.1327
eqtl-a-ENSG00000069943	PIGB	rs56388170	31355	T	G	0.115317	0.0130914	1.26707e-18	0.00246851	77.5866
eqtl-a-ENSG00000069943	PIGB	rs55793580	31569	T	C	-0.141611	0.0158057	3.25837e-19	0.00253631	80.2674
eqtl-a-ENSG00000069943	PIGB	rs11065979	28418	T	C	-0.0752857	0.0120469	4.1151e-10	0.00137241	39.052
eqtl-a-ENSG00000069943	PIGB	rs11057065	31684	T	C	0.099222	0.0126221	3.81066e-15	0.00194655	61.791
eqtl-a-ENSG00000069943	PIGB	rs35979828	29836	T	C	-0.237502	0.0255711	1.57217e-20	0.00288298	86.2594
eqtl-a-ENSG00000069943	PIGB	rs144664389	23479	C	T	0.286763	0.0131468	1.77828e-105	0.0198616	475.739
eqtl-a-ENSG00000069966	GNB5	rs1354034	31684	C	T	0.20713	0.0121257	2.01372e-65	0.00912538	291.773
eqtl-a-ENSG00000069966	GNB5	rs505404	31569	G	T	0.081988	0.0143038	9.93711e-09	0.00103965	32.8526
eqtl-a-ENSG00000069966	GNB5	rs12907952	22235	A	C	-0.19946	0.0131494	5.69115e-52	0.0102422	230.07
eqtl-a-ENSG00000069966	GNB5	rs79774918	27740	C	T	0.980092	0.0322679	1e-200	0.0321868	922.489
eqtl-a-ENSG00000069998	HDHD5	rs9880192	31569	C	G	-0.0706315	0.012172	6.51388e-09	0.00106549	33.6702
eqtl-a-ENSG00000069998	HDHD5	rs71326301	30662	T	C	0.535538	0.0272242	3.7914e-86	0.012463	386.939
eqtl-a-ENSG00000069998	HDHD5	rs11089393	30077	C	T	0.115472	0.0146499	3.22181e-15	0.00206136	62.1234
eqtl-a-ENSG00000069998	HDHD5	rs2159068	31678	G	C	0.356879	0.0147616	3.96278e-129	0.0181166	584.45
eqtl-a-ENSG00000070018	LRP6	rs35737962	31480	A	G	-0.109007	0.0180762	1.6335e-09	0.00115387	36.3636
eqtl-a-ENSG00000070018	LRP6	rs139311047	27053	A	C	0.208055	0.0232818	4.0281e-19	0.00294325	79.853
eqtl-a-ENSG00000070018	LRP6	rs10845503	31565	A	G	0.265906	0.0129188	3.91381e-94	0.0132439	423.628
eqtl-a-ENSG00000070019	GUCY2C	rs147200159	25780	A	G	0.274589	0.041206	2.67178e-11	0.00171955	44.4029
eqtl-a-ENSG00000070019	GUCY2C	rs11056020	31354	G	C	0.309413	0.0120003	1.34896e-146	0.0207629	664.76
eqtl-a-ENSG00000070019	GUCY2C	rs150620413	7459	C	T	-0.305329	0.048081	2.14758e-10	0.00537733	40.3156
eqtl-a-ENSG00000070087	PFN2	rs9865402	31138	C	T	-0.275533	0.0319377	6.27625e-18	0.00238458	74.4238
eqtl-a-ENSG00000070087	PFN2	rs7633238	30757	G	A	-0.403643	0.0123433	1e-200	0.0336004	1069.31
eqtl-a-ENSG00000070087	PFN2	rs80324146	28870	A	G	0.488608	0.0354868	3.93731e-43	0.00652376	189.565
eqtl-a-ENSG00000070087	PFN2	rs62268859	31026	G	A	-0.264319	0.0172853	8.69961e-53	0.00748025	233.816
eqtl-a-ENSG00000070087	PFN2	rs114484534	23500	A	G	-0.3135	0.0485587	1.07359e-10	0.00177053	41.6777
eqtl-a-ENSG00000070214	SLC44A1	rs1354034	31684	C	T	0.107686	0.0122168	1.20116e-18	0.00244624	77.692
eqtl-a-ENSG00000070214	SLC44A1	rs62568200	26617	C	A	-0.134676	0.0217616	6.06234e-10	0.00143686	38.2971
eqtl-a-ENSG00000070214	SLC44A1	rs72736926	31567	G	A	0.182253	0.0188734	4.61849e-22	0.00294534	93.2441
eqtl-a-ENSG00000070371	CLTCL1	rs9268923	29827	T	C	-0.0859032	0.0132872	1.0116e-10	0.00139937	41.7948
eqtl-a-ENSG00000070371	CLTCL1	rs111735701	31680	A	G	-0.115438	0.0204576	1.67109e-08	0.00100408	31.8391
eqtl-a-ENSG00000070371	CLTCL1	rs712951	31684	A	G	-0.249543	0.0163728	1.87802e-52	0.00727834	232.283
eqtl-a-ENSG00000070371	CLTCL1	rs1206470	29498	T	A	-0.394807	0.0116065	1e-200	0.0377454	1157.01
eqtl-a-ENSG00000070413	DGCR2	rs149110519	25735	T	C	-0.249889	0.0265746	5.28324e-21	0.0034241	88.4152
eqtl-a-ENSG00000070413	DGCR2	rs56388170	31355	T	G	-0.0725169	0.0131131	3.19867e-08	0.000974401	30.5802
eqtl-a-ENSG00000070413	DGCR2	rs2240112	31684	C	T	0.272517	0.0124224	1.14288e-106	0.014962	481.226
eqtl-a-ENSG00000070495	JMJD6	rs1663457	29863	A	G	0.130317	0.0201443	9.85145e-11	0.00139945	41.8474
eqtl-a-ENSG00000070495	JMJD6	rs12951792	29862	A	G	-0.361094	0.0118972	1e-200	0.0299252	921.132
eqtl-a-ENSG00000070495	JMJD6	rs57642494	27159	C	T	-0.180997	0.0308485	4.4268e-09	0.00126593	34.4225
eqtl-a-ENSG00000070501	POLB	rs13164856	31240	C	T	0.0743938	0.0131962	1.72639e-08	0.0010163	31.7796
eqtl-a-ENSG00000070501	POLB	rs28383314	27594	C	T	0.0743711	0.0122234	1.16931e-09	0.00133976	37.0163
eqtl-a-ENSG00000070501	POLB	rs149007767	30077	T	C	0.201684	0.016595	5.51569e-34	0.00488682	147.693
eqtl-a-ENSG00000070501	POLB	rs56388170	31355	T	G	0.0853701	0.0131077	7.37564e-11	0.00135103	42.4161
eqtl-a-ENSG00000070501	POLB	rs2272733	31300	C	T	0.368481	0.0174343	3.74369e-99	0.0140709	446.677
eqtl-a-ENSG00000070501	POLB	rs7310615	28418	G	C	-0.0904537	0.0119128	3.12104e-14	0.00202466	57.6493
eqtl-a-ENSG00000070526	ST6GALNAC1	rs12951792	29862	A	G	0.482417	0.0115885	1e-200	0.0548495	1732.85
eqtl-a-ENSG00000070526	ST6GALNAC1	rs2898621	31351	C	T	-0.288661	0.0236826	3.5752e-34	0.00471642	148.556
eqtl-a-ENSG00000070526	ST6GALNAC1	rs9897325	26518	G	T	-0.0716054	0.0120388	2.71438e-09	0.00133231	35.3747
eqtl-a-ENSG00000070540	WIPI1	rs149110519	20660	T	C	0.207187	0.0266006	6.7655e-15	0.00292778	60.6597
eqtl-a-ENSG00000070540	WIPI1	rs9913897	26609	G	A	0.167941	0.0119549	7.94694e-45	0.0073618	197.328
eqtl-a-ENSG00000070540	WIPI1	rs142077014	21981	C	T	0.20625	0.0293356	2.05636e-12	0.00224375	49.4263
eqtl-a-ENSG00000070540	WIPI1	rs145756130	22504	T	C	-0.350377	0.0427899	2.64728e-16	0.00297055	67.0425
eqtl-a-ENSG00000070540	WIPI1	rs12453629	25942	T	C	0.511385	0.0120148	1e-200	0.0652745	1811.46
eqtl-a-ENSG00000070610	GBA2	rs147272897	26987	T	C	-0.274754	0.0467309	4.11263e-09	0.00127929	34.5659
eqtl-a-ENSG00000070610	GBA2	rs7874594	31684	G	T	0.0991724	0.0132244	6.42096e-14	0.00177182	56.2344
eqtl-a-ENSG00000070610	GBA2	rs78395341	29524	C	T	0.362983	0.0260447	3.7853e-44	0.00653598	194.225
eqtl-a-ENSG00000070610	GBA2	rs148816410	20136	A	G	-0.242083	0.0361328	2.08689e-11	0.00222426	44.883
eqtl-a-ENSG00000070610	GBA2	rs3750433	31684	A	G	0.445322	0.0132135	1e-200	0.034608	1135.76
eqtl-a-ENSG00000070614	NDST1	rs150949995	10329	T	C	-0.976915	0.0498334	1.44046e-85	0.0358715	384.227
eqtl-a-ENSG00000070614	NDST1	rs112222266	30364	T	G	-0.904014	0.0284758	1e-200	0.0321261	1007.79
eqtl-a-ENSG00000070614	NDST1	rs111752138	24471	G	T	0.200449	0.0246373	4.08507e-16	0.00269772	66.189
eqtl-a-ENSG00000070614	NDST1	rs80147358	26713	A	T	-1.07373	0.0381198	1.47571e-174	0.028844	793.335
eqtl-a-ENSG00000070614	NDST1	rs149007767	30077	T	C	-0.134246	0.0166433	7.2527e-16	0.00215849	65.0571
eqtl-a-ENSG00000070614	NDST1	rs7210990	31569	A	C	0.0728845	0.0118954	8.95509e-10	0.00118778	37.5392
eqtl-a-ENSG00000070614	NDST1	rs4794822	31185	T	C	-0.0869996	0.012239	1.17409e-12	0.00161768	50.526
eqtl-a-ENSG00000070669	ASNS	rs4729402	31684	T	C	-0.17876	0.0121764	8.55658e-49	0.00675645	215.514
eqtl-a-ENSG00000070669	ASNS	rs72615149	31684	A	G	0.285101	0.015406	1.85396e-76	0.0106932	342.445
eqtl-a-ENSG00000070669	ASNS	rs2072099	31569	T	G	-0.493299	0.015002	1e-200	0.0331158	1081.17
eqtl-a-ENSG00000070669	ASNS	rs61198277	27310	G	A	-0.788779	0.0232952	1e-200	0.0402899	1146.43
eqtl-a-ENSG00000070718	AP3M2	rs3129720	31137	C	T	-0.0771563	0.0138362	2.4555e-08	0.000997697	31.0943
eqtl-a-ENSG00000070718	AP3M2	rs10806425	31300	A	C	-0.0766424	0.0122608	4.07315e-10	0.00124685	39.0726
eqtl-a-ENSG00000070718	AP3M2	rs4722762	31684	T	G	-0.0761863	0.0139494	4.71857e-08	0.000940576	29.8274
eqtl-a-ENSG00000070718	AP3M2	rs2111807	31684	T	G	0.0748639	0.0130237	9.00928e-09	0.0010418	33.0407
eqtl-a-ENSG00000070718	AP3M2	rs7823824	31556	A	T	-0.417673	0.0115072	1e-200	0.0400764	1317.36
eqtl-a-ENSG00000070731	ST6GALNAC2	rs12052715	31569	G	C	0.0909156	0.0130961	3.85478e-12	0.0015243	48.1909
eqtl-a-ENSG00000070731	ST6GALNAC2	rs149007767	30077	T	C	0.141022	0.0166393	2.34693e-17	0.0023825	71.8249
eqtl-a-ENSG00000070731	ST6GALNAC2	rs7846314	31569	T	A	0.114045	0.015518	1.99388e-13	0.00170796	54.0074
eqtl-a-ENSG00000070731	ST6GALNAC2	rs3785442	31355	T	C	-0.44651	0.0128183	1e-200	0.0372568	1213.32
eqtl-a-ENSG00000070731	ST6GALNAC2	rs9900975	29992	C	T	0.0986255	0.0121074	3.76184e-16	0.00220755	66.351
eqtl-a-ENSG00000070731	ST6GALNAC2	rs7217431	28588	G	A	-1.21752	0.0256898	1e-200	0.0728449	2245.95
eqtl-a-ENSG00000070759	TESK2	rs3219489	31566	G	C	0.431367	0.0137923	1e-200	0.0300571	978.122
eqtl-a-ENSG00000070759	TESK2	rs35645395	13233	A	G	-0.252448	0.0432696	5.39846e-09	0.00256569	34.034
eqtl-a-ENSG00000070759	TESK2	rs1112471	31555	A	C	0.086765	0.0120947	7.2845e-13	0.00162826	51.4602
eqtl-a-ENSG00000070759	TESK2	rs149007767	30077	T	C	0.113042	0.0166545	1.14183e-11	0.00152939	46.0668
eqtl-a-ENSG00000070831	CDC42	rs78665342	20976	A	G	0.295822	0.0453833	7.11541e-11	0.00202147	42.4842
eqtl-a-ENSG00000070831	CDC42	rs71638813	31456	T	C	-0.357888	0.0118144	1e-200	0.0283452	917.579
eqtl-a-ENSG00000070831	CDC42	rs2501294	18585	C	G	-0.246502	0.0121453	1.38931e-91	0.0216841	411.887
eqtl-a-ENSG00000070831	CDC42	rs2744721	31684	C	T	0.24787	0.0119667	2.61216e-95	0.0133603	429.014
eqtl-a-ENSG00000070882	OSBPL3	rs6962912	31139	C	A	-0.393713	0.0117875	1e-200	0.0345879	1115.55
eqtl-a-ENSG00000070882	OSBPL3	rs76856634	27343	C	T	-0.212342	0.0258679	2.23409e-16	0.0024583	67.3779
eqtl-a-ENSG00000070882	OSBPL3	rs62451621	28320	C	T	0.289545	0.0384625	5.15229e-14	0.00199708	56.6665
eqtl-a-ENSG00000070882	OSBPL3	rs34155688	31470	T	G	-0.10787	0.0137331	4.00405e-15	0.00195667	61.6931
eqtl-a-ENSG00000070915	SLC12A3	rs7570971	8269	A	C	-0.0727917	0.0119711	1.1958e-09	0.00445149	36.965
eqtl-a-ENSG00000070915	SLC12A3	rs56228609	13925	T	C	-0.107784	0.0128882	6.11364e-17	0.0049975	69.9297
eqtl-a-ENSG00000070915	SLC12A3	rs1865830	14262	A	G	-0.0764091	0.0121236	2.92691e-10	0.0027774	39.7161
eqtl-a-ENSG00000071189	SNX13	rs10187424	31684	C	T	-0.0666196	0.0120426	3.16242e-08	0.000964949	30.601
eqtl-a-ENSG00000071189	SNX13	rs2691614	31684	C	T	0.185726	0.0178057	1.79763e-25	0.00342215	108.793
eqtl-a-ENSG00000071189	SNX13	rs117912312	27844	G	A	-0.285429	0.045019	2.29472e-10	0.00144161	40.1951
eqtl-a-ENSG00000071205	ARHGAP10	rs13109093	31684	C	A	0.216666	0.0121379	2.88005e-71	0.00995655	318.616
eqtl-a-ENSG00000071205	ARHGAP10	rs6855339	31569	G	T	0.0759939	0.0130477	5.73865e-09	0.0010734	33.9205
eqtl-a-ENSG00000071205	ARHGAP10	rs11671005	30415	A	G	0.157899	0.0137615	1.78649e-30	0.00430986	131.643
eqtl-a-ENSG00000071242	RPS6KA2	rs17087335	31684	T	G	0.0928468	0.0147706	3.26167e-10	0.00124554	39.5103
eqtl-a-ENSG00000071242	RPS6KA2	rs4709108	31478	T	G	0.101088	0.0127291	1.99894e-15	0.00199953	63.0632
eqtl-a-ENSG00000071242	RPS6KA2	rs4709112	31684	G	A	0.213441	0.0134477	9.87188e-57	0.00788824	251.902
eqtl-a-ENSG00000071242	RPS6KA2	rs73039162	31355	G	A	0.391694	0.0241606	4.14859e-59	0.00831278	262.815
eqtl-a-ENSG00000071242	RPS6KA2	rs2769343	31355	T	C	0.387969	0.0124563	1e-200	0.0300107	970.037
eqtl-a-ENSG00000071242	RPS6KA2	rs9366033	27822	C	A	0.133741	0.0201378	3.11172e-11	0.00158281	44.1036
eqtl-a-ENSG00000071246	VASH1	rs8006563	31569	C	T	0.0868339	0.0131942	4.66659e-11	0.00137011	43.3097
eqtl-a-ENSG00000071246	VASH1	rs7160216	29951	C	T	0.143367	0.0173998	1.72783e-16	0.0022616	67.8861
eqtl-a-ENSG00000071246	VASH1	rs4293299	28797	G	T	0.157967	0.0142377	1.32954e-28	0.00425651	123.09
eqtl-a-ENSG00000071246	VASH1	rs12435580	31684	C	A	0.0751176	0.0118874	2.62918e-10	0.0012587	39.9284
eqtl-a-ENSG00000071246	VASH1	rs138298426	28998	A	G	-0.368131	0.0256105	7.51277e-47	0.00707485	206.604
eqtl-a-ENSG00000071246	VASH1	rs4903434	30280	A	G	-0.620509	0.0122131	1e-200	0.0785523	2581.16
eqtl-a-ENSG00000071246	VASH1	rs11629010	31681	A	G	1.31737	0.0142196	1e-200	0.213169	8582.49
eqtl-a-ENSG00000071575	TRIB2	rs7594033	26609	A	G	0.231382	0.0163297	1.4171e-45	0.00748875	200.757
eqtl-a-ENSG00000071575	TRIB2	rs939221	26609	G	A	0.175719	0.0118764	1.56387e-49	0.00815983	218.895
eqtl-a-ENSG00000071575	TRIB2	rs77773048	26080	A	G	0.431009	0.0144381	8.22243e-196	0.033041	891.085
eqtl-a-ENSG00000071575	TRIB2	rs55908509	22704	A	G	-0.0735386	0.0126581	6.25475e-09	0.00148438	33.7486
eqtl-a-ENSG00000071575	TRIB2	rs259981	24140	A	T	-0.111342	0.012296	1.36333e-19	0.00338517	81.9888
eqtl-a-ENSG00000071894	CPSF1	rs150600530	9549	T	C	-0.294228	0.0440006	2.27772e-11	0.00466084	44.7054
eqtl-a-ENSG00000071894	CPSF1	rs1010427	13925	A	G	0.231659	0.011768	2.8655e-86	0.0270755	387.463
eqtl-a-ENSG00000071894	CPSF1	rs117136674	10845	C	T	-0.295687	0.0412361	7.46621e-13	0.00471873	51.4078
eqtl-a-ENSG00000071894	CPSF1	rs35535975	13925	A	G	-0.449418	0.0112864	1e-200	0.102226	1585.36
eqtl-a-ENSG00000071894	CPSF1	rs10098685	10840	A	G	-0.237306	0.0315147	5.06641e-14	0.00520351	56.6906
eqtl-a-ENSG00000071967	CYBRD1	rs12612105	31026	T	C	-0.157139	0.0224703	2.6872e-12	0.00157377	48.9015
eqtl-a-ENSG00000071967	CYBRD1	rs12478601	31086	T	C	0.108921	0.0120033	1.14314e-19	0.00264185	82.3368
eqtl-a-ENSG00000071967	CYBRD1	rs11684292	31470	T	G	0.746049	0.0227109	1e-200	0.0331533	1079.04
eqtl-a-ENSG00000071967	CYBRD1	rs79908875	31020	C	T	-0.194708	0.016254	4.56667e-33	0.0046047	143.489
eqtl-a-ENSG00000071967	CYBRD1	rs72878665	30271	C	A	-0.215403	0.0317595	1.18195e-11	0.00151729	45.9968
eqtl-a-ENSG00000071967	CYBRD1	rs56851249	31341	T	A	0.466912	0.0113562	1e-200	0.0511772	1690.35
eqtl-a-ENSG00000071967	CYBRD1	rs9480866	31470	T	C	0.107756	0.0161704	2.6687e-11	0.00140907	44.4032
eqtl-a-ENSG00000071967	CYBRD1	rs77526211	29063	A	G	-0.182523	0.0292308	4.25971e-10	0.00133977	38.9874
eqtl-a-ENSG00000071967	CYBRD1	rs2239630	31355	G	A	0.0716626	0.011897	1.70369e-09	0.00115585	36.2813
eqtl-a-ENSG00000071967	CYBRD1	rs749671	31470	A	G	-0.0770563	0.0123349	4.18408e-10	0.00123854	39.0227
eqtl-a-ENSG00000071994	PDCD2	rs118070594	28353	T	C	-0.48921	0.0420703	2.94917e-31	0.00474651	135.21
eqtl-a-ENSG00000071994	PDCD2	rs9460025	31569	T	C	0.38805	0.0114473	1e-200	0.0351221	1149.06
eqtl-a-ENSG00000071994	PDCD2	rs4554352	1575	C	A	-0.0772643	0.0128652	1.90388e-09	0.0223878	36.0224
eqtl-a-ENSG00000072042	RDH11	rs1354034	31644	C	T	0.176667	0.0121598	7.95976e-48	0.00662642	211.072
eqtl-a-ENSG00000072042	RDH11	rs505404	31529	G	T	0.0928084	0.0142991	8.56052e-11	0.00133434	42.124
eqtl-a-ENSG00000072042	RDH11	rs11158688	31523	A	G	0.116271	0.0119696	2.6333e-22	0.00298441	94.3531
eqtl-a-ENSG00000072110	ACTN1	rs1354034	31470	C	T	0.170487	0.012166	1.28706e-44	0.00620138	196.363
eqtl-a-ENSG00000072110	ACTN1	rs149007767	29863	T	C	0.10702	0.0166573	1.32041e-10	0.00138034	41.2754
eqtl-a-ENSG00000072110	ACTN1	rs1275193	31355	A	C	0.158963	0.012052	1.00716e-39	0.00551778	173.959
eqtl-a-ENSG00000072110	ACTN1	rs1475033	31351	G	C	0.118996	0.0135091	1.26707e-18	0.00246881	77.5861
eqtl-a-ENSG00000072121	ZFYVE26	rs149007767	30077	T	C	-0.0974344	0.0166614	4.97519e-09	0.00113573	34.1958
eqtl-a-ENSG00000072121	ZFYVE26	rs12879105	31684	C	T	-0.1559	0.0120426	2.48142e-38	0.00526163	167.581
eqtl-a-ENSG00000072121	ZFYVE26	rs181563	31684	C	A	0.0945901	0.0125179	4.14381e-14	0.0017989	57.0954
eqtl-a-ENSG00000072163	LIMS2	rs2244880	14254	C	G	-0.356556	0.0117039	1e-200	0.0611311	927.969
eqtl-a-ENSG00000072163	LIMS2	rs6723445	13925	G	A	0.0731593	0.0124656	4.3843e-09	0.00246743	34.439
eqtl-a-ENSG00000072163	LIMS2	rs6743697	13753	G	C	-0.225447	0.0248566	1.19015e-19	0.00594591	82.2512
eqtl-a-ENSG00000072274	TFRC	rs9875719	25827	G	T	-0.453586	0.0143087	1e-200	0.0374514	1004.81
eqtl-a-ENSG00000072274	TFRC	rs75070205	25942	C	T	-0.126155	0.015695	9.13272e-16	0.00248429	64.603
eqtl-a-ENSG00000072274	TFRC	rs12493933	26409	T	A	0.239368	0.0201306	1.32465e-32	0.00532535	141.379
eqtl-a-ENSG00000072274	TFRC	rs78843541	26150	C	T	-0.131314	0.0183097	7.39095e-13	0.00196306	51.4312
eqtl-a-ENSG00000072310	SREBF1	rs77735858	15769	A	G	-0.328976	0.0452631	3.64334e-13	0.00333875	52.8183
eqtl-a-ENSG00000072310	SREBF1	rs75200848	26376	C	T	-0.375487	0.0309022	5.68068e-34	0.00556644	147.631
eqtl-a-ENSG00000072310	SREBF1	rs4925109	31684	G	A	0.368065	0.011995	1e-200	0.0288596	941.502
eqtl-a-ENSG00000072401	UBE2D1	rs55793580	14263	T	C	-0.0937399	0.015831	3.19213e-09	0.0024522	35.0567
eqtl-a-ENSG00000072401	UBE2D1	rs4948291	14263	T	C	-0.443039	0.0120607	1e-200	0.086431	1349.21
eqtl-a-ENSG00000072401	UBE2D1	rs2128908	12835	T	A	-0.421991	0.0194613	2.93089e-104	0.035338	470.105
eqtl-a-ENSG00000072401	UBE2D1	rs12571046	14255	C	A	-0.329415	0.0196532	4.65908e-63	0.0193276	280.905
eqtl-a-ENSG00000072401	UBE2D1	rs3785549	10432	C	T	-0.0652877	0.0119232	4.36034e-08	0.00286591	29.9774
eqtl-a-ENSG00000072422	RHOBTB1	rs78909033	25378	A	G	-0.113699	0.0186349	1.0501e-09	0.00146476	37.2242
eqtl-a-ENSG00000072422	RHOBTB1	rs1354034	30932	C	T	0.155177	0.0121805	3.54405e-37	0.00521968	162.292
eqtl-a-ENSG00000072422	RHOBTB1	rs10820606	25409	C	A	-0.122067	0.0139601	2.24595e-18	0.00300004	76.4514
eqtl-a-ENSG00000072422	RHOBTB1	rs7898582	30812	G	T	0.281736	0.011669	8.62979e-129	0.0185677	582.894
eqtl-a-ENSG00000072422	RHOBTB1	rs12254448	30487	C	T	-0.310948	0.039578	3.94094e-15	0.00202057	61.7219
eqtl-a-ENSG00000072422	RHOBTB1	rs10876550	30932	A	G	0.125368	0.0120553	2.49e-25	0.00348412	108.141
eqtl-a-ENSG00000072422	RHOBTB1	rs11553699	29279	G	A	0.105287	0.0190293	3.15159e-08	0.00104446	30.6108
eqtl-a-ENSG00000072422	RHOBTB1	rs7245983	30732	C	A	0.0854673	0.0125911	1.13868e-11	0.00149703	46.0728
eqtl-a-ENSG00000072422	RHOBTB1	rs4814779	30932	A	C	-0.093361	0.0131378	1.19097e-12	0.00162993	50.4961
eqtl-a-ENSG00000072422	RHOBTB1	rs6119267	30433	G	C	0.0705344	0.0124789	1.58409e-08	0.00104869	31.9463
eqtl-a-ENSG00000072518	MARK2	rs1354034	31470	C	T	-0.0678909	0.012237	2.89288e-08	0.000977129	30.7784
eqtl-a-ENSG00000072518	MARK2	rs72916323	25692	A	G	-0.185375	0.0218347	2.06633e-17	0.00279765	72.0732
eqtl-a-ENSG00000072518	MARK2	rs117532104	28408	C	T	-0.171779	0.0311758	3.58831e-08	0.00106758	30.3581
eqtl-a-ENSG00000072694	FCGR2B	rs61801187	26393	G	A	0.783789	0.0287944	3.74973e-163	0.0273067	740.883
eqtl-a-ENSG00000072694	FCGR2B	rs76883141	22354	C	T	0.350297	0.0474561	1.56639e-13	0.00243151	54.4816
eqtl-a-ENSG00000072694	FCGR2B	rs114014204	15594	T	C	0.284488	0.0456488	4.60522e-10	0.00248446	38.8341
eqtl-a-ENSG00000072694	FCGR2B	rs41270001	18102	G	A	0.308517	0.0500977	7.35766e-10	0.00209068	37.9206
eqtl-a-ENSG00000072694	FCGR2B	rs4657125	26394	T	C	-0.24377	0.0133033	5.34441e-75	0.0125616	335.744
eqtl-a-ENSG00000072694	FCGR2B	rs141350127	9045	T	C	-0.337472	0.0561574	1.86209e-09	0.0039767	36.1048
eqtl-a-ENSG00000072694	FCGR2B	rs9427039	25728	A	G	0.52332	0.0159233	1e-200	0.0402905	1080.03
eqtl-a-ENSG00000072694	FCGR2B	rs149007767	24903	T	C	0.0953533	0.0166623	1.04911e-08	0.00131335	32.7466
eqtl-a-ENSG00000072756	TRNT1	rs1669311	21453	A	G	0.427509	0.0427192	1.41416e-23	0.00464658	100.139
eqtl-a-ENSG00000072756	TRNT1	rs3762759	31561	T	C	0.652792	0.0139402	1e-200	0.0649663	2192.72
eqtl-a-ENSG00000072756	TRNT1	rs1669338	30475	C	A	0.289932	0.0157211	6.00206e-76	0.0110373	340.093
eqtl-a-ENSG00000072778	ACADVL	rs13331	28503	G	A	-0.403104	0.0120835	1e-200	0.0375772	1112.8
eqtl-a-ENSG00000072778	ACADVL	rs142046629	23025	T	C	-0.168954	0.028273	2.28681e-09	0.00154853	35.7072
eqtl-a-ENSG00000072778	ACADVL	rs78173576	25114	G	T	-0.202586	0.0354605	1.10869e-08	0.00129792	32.6358
eqtl-a-ENSG00000072778	ACADVL	rs4253772	31185	T	C	0.185276	0.0197812	7.51969e-21	0.00280522	87.7213
eqtl-a-ENSG00000072786	STK10	rs1354034	31684	C	T	-0.0835661	0.0122301	8.32722e-12	0.00147137	46.6845
eqtl-a-ENSG00000072786	STK10	rs3103583	31684	T	C	-0.378339	0.0179517	1.33783e-98	0.013825	444.144
eqtl-a-ENSG00000072786	STK10	rs6870231	31684	T	C	-0.169523	0.0118177	1.14499e-46	0.00645268	205.761
eqtl-a-ENSG00000072786	STK10	rs3812020	31349	A	G	-0.216255	0.0275154	3.8539e-15	0.00196654	61.7665
eqtl-a-ENSG00000072818	ACAP1	rs17805277	14263	T	G	-0.596535	0.0187287	1e-200	0.0664055	1014.37
eqtl-a-ENSG00000072818	ACAP1	rs188750247	8715	T	G	-0.392245	0.0499243	3.93459e-15	0.00703328	61.7151
eqtl-a-ENSG00000072818	ACAP1	rs147340918	10454	G	A	0.26085	0.0431706	1.5203e-09	0.00348024	36.5025
eqtl-a-ENSG00000072818	ACAP1	rs77119333	10075	G	A	-0.365306	0.0420733	3.86812e-18	0.00742708	75.3727
eqtl-a-ENSG00000072818	ACAP1	rs150181061	14167	T	G	0.200543	0.0268296	7.74462e-14	0.00392825	55.8631
eqtl-a-ENSG00000072858	SIDT1	rs10934228	26493	G	C	-0.375565	0.0114777	1e-200	0.0388439	1070.6
eqtl-a-ENSG00000072858	SIDT1	rs9880039	26485	A	T	-0.126737	0.022529	1.8508e-08	0.00119345	31.6439
eqtl-a-ENSG00000072858	SIDT1	rs9823423	26486	G	A	-0.11246	0.0124261	1.42462e-19	0.00308297	81.9018
eqtl-a-ENSG00000072864	NDE1	rs149110519	20660	T	C	-0.23056	0.026587	4.2462e-18	0.00362678	75.1947
eqtl-a-ENSG00000072864	NDE1	rs149007767	25002	T	C	0.12499	0.0166484	6.03115e-14	0.00224933	56.36
eqtl-a-ENSG00000072864	NDE1	rs67212531	25857	C	T	0.236435	0.013455	4.02254e-69	0.0118011	308.761
eqtl-a-ENSG00000072864	NDE1	rs138482163	25987	T	C	0.280184	0.0351994	1.72306e-15	0.00243222	63.3553
eqtl-a-ENSG00000072864	NDE1	rs71374758	6357	A	G	-0.334746	0.0406714	1.86294e-16	0.0105438	67.7198
eqtl-a-ENSG00000072864	NDE1	rs9923303	26609	G	A	-0.0827629	0.0145656	1.32969e-08	0.00121188	32.2836
eqtl-a-ENSG00000072952	IRAG1	rs10187424	31684	C	T	0.0892118	0.0120322	1.22349e-13	0.00173205	54.9702
eqtl-a-ENSG00000072952	IRAG1	rs149110519	25735	T	C	0.326433	0.0265158	7.92319e-35	0.0058547	151.546
eqtl-a-ENSG00000072952	IRAG1	rs149007767	30077	T	C	-0.172195	0.0166185	3.69913e-25	0.00355693	107.357
eqtl-a-ENSG00000072952	IRAG1	rs7846314	31569	T	A	-0.0873935	0.0155303	1.82949e-08	0.00100208	31.6644
eqtl-a-ENSG00000072952	IRAG1	rs77541067	31004	C	T	-0.9809	0.0410269	2.48313e-126	0.0181034	571.589
eqtl-a-ENSG00000072952	IRAG1	rs117514142	20571	C	A	0.471791	0.0451484	1.46825e-25	0.00528032	109.187
eqtl-a-ENSG00000072952	IRAG1	rs74909106	30470	A	G	0.207216	0.0259536	1.41677e-15	0.00208772	63.7416
eqtl-a-ENSG00000072952	IRAG1	rs142385800	24092	T	C	0.329249	0.0439473	6.7936e-14	0.00232435	56.124
eqtl-a-ENSG00000072952	IRAG1	rs3741041	31684	C	T	-0.528858	0.0112993	1e-200	0.0646696	2190.52
eqtl-a-ENSG00000072952	IRAG1	rs138757723	6107	A	G	-0.263151	0.0455192	7.41703e-09	0.0054428	33.4102
eqtl-a-ENSG00000072952	IRAG1	rs7210990	31569	A	C	0.11066	0.0118748	1.17652e-20	0.00274331	86.8363
eqtl-a-ENSG00000072952	IRAG1	rs2143606	31684	G	A	0.0787496	0.0118941	3.57273e-11	0.00138163	43.8335
eqtl-a-ENSG00000072954	TMEM38A	rs12478601	31300	T	C	-0.116764	0.0119981	2.20648e-22	0.00301673	94.7033
eqtl-a-ENSG00000072954	TMEM38A	rs2293889	30792	G	T	-0.118327	0.0121111	1.51461e-22	0.00309043	95.4492
eqtl-a-ENSG00000072954	TMEM38A	rs73006573	29612	A	C	-0.255926	0.0388892	4.67305e-11	0.00146039	43.3053
eqtl-a-ENSG00000073008	PVR	rs149110519	25735	T	C	0.165568	0.0266213	4.99701e-10	0.00150078	38.6777
eqtl-a-ENSG00000073008	PVR	rs149007767	30077	T	C	-0.102493	0.0166593	7.63185e-10	0.00125688	37.8483
eqtl-a-ENSG00000073008	PVR	rs7846314	31569	T	A	0.0977417	0.0155259	3.07001e-10	0.00125384	39.6295
eqtl-a-ENSG00000073008	PVR	rs79572806	31568	T	C	-0.335622	0.022504	2.67239e-50	0.00699657	222.41
eqtl-a-ENSG00000073008	PVR	rs12971551	31234	A	G	0.116934	0.0160718	3.44905e-13	0.00169196	52.9328
eqtl-a-ENSG00000073060	SCARB1	rs11057851	26856	A	G	-0.262712	0.0190085	1.90414e-43	0.00706228	190.999
eqtl-a-ENSG00000073060	SCARB1	rs4765624	31353	G	A	-0.370631	0.0115313	1e-200	0.0318984	1033
eqtl-a-ENSG00000073060	SCARB1	rs4304886	31353	A	G	-0.106873	0.0125115	1.31704e-17	0.00232182	72.9608
eqtl-a-ENSG00000073150	PANX2	rs10187424	31684	C	T	-0.0730764	0.0120399	1.2823e-09	0.00116135	36.8367
eqtl-a-ENSG00000073150	PANX2	rs12466022	27399	A	C	-0.07507	0.013552	3.03508e-08	0.00111868	30.6828
eqtl-a-ENSG00000073150	PANX2	rs149007767	30077	T	C	0.111573	0.0166552	2.10136e-11	0.00148983	44.8735
eqtl-a-ENSG00000073150	PANX2	rs2076138	27490	C	T	0.168848	0.0171135	5.82103e-23	0.00352861	97.338
eqtl-a-ENSG00000073150	PANX2	rs12163227	30116	C	T	0.137544	0.0194389	1.48799e-12	0.00165967	50.0623
eqtl-a-ENSG00000073150	PANX2	rs6010198	29947	A	G	0.397716	0.0131921	1.1324e-199	0.0294564	908.844
eqtl-a-ENSG00000073331	ALPK1	rs1436136	31465	G	A	0.350215	0.0115733	1e-200	0.0282793	915.646
eqtl-a-ENSG00000073331	ALPK1	rs185491582	24275	T	C	-0.249974	0.0409994	1.07939e-09	0.00152901	37.1705
eqtl-a-ENSG00000073331	ALPK1	rs28600749	31385	T	C	-0.225177	0.0157606	2.62241e-46	0.00646197	204.115
eqtl-a-ENSG00000073331	ALPK1	rs3184504	28204	C	T	-0.0739861	0.0119296	5.57494e-10	0.0013619	38.4607
eqtl-a-ENSG00000073331	ALPK1	rs12600856	31355	C	T	0.114218	0.0122269	9.50605e-21	0.00277538	87.2587
eqtl-a-ENSG00000073584	SMARCE1	rs117054360	27004	T	C	-0.290268	0.038068	2.43669e-14	0.0021484	58.1361
eqtl-a-ENSG00000073584	SMARCE1	rs62066595	30902	G	A	-0.630207	0.0112161	1e-200	0.0926937	3156.85
eqtl-a-ENSG00000073584	SMARCE1	rs75223106	25638	T	C	0.707045	0.02757	4.7863e-145	0.0250113	657.638
eqtl-a-ENSG00000073584	SMARCE1	rs1053651	31563	C	A	-0.100611	0.0131161	1.70923e-14	0.00186078	58.8375
eqtl-a-ENSG00000073584	SMARCE1	rs185550275	21719	C	T	-0.354114	0.0443107	1.33199e-15	0.00293193	63.86
eqtl-a-ENSG00000073584	SMARCE1	rs11653877	25731	A	G	-0.32691	0.0238735	1.11173e-42	0.00723459	187.495
eqtl-a-ENSG00000073605	GSDMB	rs7217240	31240	T	C	0.792297	0.0133614	1e-200	0.101167	3515.96
eqtl-a-ENSG00000073605	GSDMB	rs12453656	31684	G	A	-0.100673	0.0152931	4.60999e-11	0.00136584	43.3319
eqtl-a-ENSG00000073605	GSDMB	rs571825	31565	G	A	-0.194968	0.0182711	1.39123e-26	0.00359441	113.86
eqtl-a-ENSG00000073605	GSDMB	rs75957101	26240	G	T	-0.553568	0.0314944	3.70937e-69	0.0116367	308.917
eqtl-a-ENSG00000073605	GSDMB	rs34473775	28326	T	G	-0.522319	0.0130651	1e-200	0.05341	1598.14
eqtl-a-ENSG00000073614	KDM5A	rs56124146	31529	G	A	-0.222247	0.0229022	2.88802e-22	0.00297791	94.1651
eqtl-a-ENSG00000073614	KDM5A	rs487252	31191	C	G	-0.389643	0.0122591	1e-200	0.0313721	1010.16
eqtl-a-ENSG00000073614	KDM5A	rs11835796	31644	T	C	-0.144884	0.0131528	3.21366e-28	0.00381989	121.332
eqtl-a-ENSG00000073737	DHRS9	rs4668124	31565	A	C	0.137964	0.0145176	2.03517e-21	0.00285296	90.3055
eqtl-a-ENSG00000073737	DHRS9	rs3770586	31684	T	C	-0.360602	0.0115124	1e-200	0.0300359	981.063
eqtl-a-ENSG00000073737	DHRS9	rs10192264	31355	T	C	0.414506	0.0211264	1.03944e-85	0.0121284	384.931
eqtl-a-ENSG00000073737	DHRS9	rs56330463	31569	C	T	0.0985287	0.0120387	2.73653e-16	0.00211731	66.979
eqtl-a-ENSG00000073737	DHRS9	rs149110519	25735	T	C	-0.42387	0.0264179	6.21584e-58	0.00990425	257.416
eqtl-a-ENSG00000073737	DHRS9	rs2158799	31569	G	C	0.078311	0.0122818	1.81539e-10	0.00128618	40.6531
eqtl-a-ENSG00000073737	DHRS9	rs149007767	30077	T	C	0.170969	0.0166194	8.04822e-25	0.00350626	105.822
eqtl-a-ENSG00000073737	DHRS9	rs7846314	31569	T	A	0.152844	0.0154944	5.93882e-23	0.00307291	97.3015
eqtl-a-ENSG00000073737	DHRS9	rs2998286	31569	C	T	0.0909426	0.0143262	2.18132e-10	0.00127485	40.2944
eqtl-a-ENSG00000073737	DHRS9	rs7310615	28418	G	C	-0.0889408	0.0119136	8.29278e-14	0.00195736	55.7295
eqtl-a-ENSG00000073737	DHRS9	rs77526211	29277	A	G	-0.331207	0.0291381	6.11928e-30	0.00439377	129.195
eqtl-a-ENSG00000073756	PTGS2	rs689470	30227	A	G	-1.11569	0.0381208	2.71019e-188	0.027557	856.514
eqtl-a-ENSG00000073756	PTGS2	rs35180943	31141	A	G	0.112183	0.0147238	2.5527e-14	0.00186069	58.0479
eqtl-a-ENSG00000073756	PTGS2	rs12037836	31470	C	T	0.241636	0.0118529	2.208e-92	0.0130341	415.572
[truncated: 24,154 more rows]

## Sheet: Table S3
Table S3 IPF related genes screened by MR
exposure	outcome		method	nsnp	b	se	pval	lo_ci	up_ci	or	or_lci95	or_uci95
STARD3NL	IPF		MR Egger	3	-0.464942	0.363042	0.422043	-1.1765	0.24662	0.628172	0.308355	1.27969
STARD3NL	IPF		Weighted median	3	-0.451477	0.16897	0.0075415	-0.782658	-0.120296	0.636687	0.457189	0.886658
STARD3NL	IPF		Inverse variance weighted	3	-0.444937	0.162707	0.00624564	-0.763842	-0.126032	0.640865	0.465873	0.881586
STARD3NL	IPF		Simple mode	3	-0.468965	0.229932	0.178222	-0.919631	-0.0182983	0.62565	0.398666	0.981868
STARD3NL	IPF		Weighted mode	3	-0.452252	0.180121	0.128703	-0.80529	-0.0992141	0.636194	0.446958	0.905549
PIK3C2A	IPF		MR Egger	3	0.414559	0.209503	0.297893	0.00393331	0.825184	1.5137	1.00394	2.2823
PIK3C2A	IPF		Weighted median	3	0.332597	0.116	0.00414096	0.105237	0.559957	1.39459	1.11097	1.7506
PIK3C2A	IPF		Inverse variance weighted	3	0.32937	0.115919	0.00449175	0.102169	0.556571	1.39009	1.10757	1.74468
PIK3C2A	IPF		Simple mode	3	0.187767	0.195109	0.437409	-0.194648	0.570181	1.20655	0.823125	1.76859
PIK3C2A	IPF		Weighted mode	3	0.343761	0.120061	0.103404	0.108442	0.57908	1.41024	1.11454	1.7844
LTF	IPF		MR Egger	7	-0.356602	1.00124	0.736254	-2.31902	1.60582	0.700051	0.0983696	4.98194
LTF	IPF		Weighted median	7	-0.373117	0.236618	0.114825	-0.836889	0.0906551	0.688585	0.433056	1.09489
LTF	IPF		Inverse variance weighted	7	-0.407415	0.17872	0.0226295	-0.757705	-0.0571245	0.665368	0.468741	0.944476
LTF	IPF		Simple mode	7	-0.395133	0.318123	0.260553	-1.01865	0.228387	0.67359	0.361081	1.25657
LTF	IPF		Weighted mode	7	-0.436343	0.281016	0.171475	-0.987134	0.114448	0.646396	0.372643	1.12125
SLC7A9	IPF		MR Egger	5	-0.301687	0.32267	0.418775	-0.934121	0.330746	0.739569	0.392931	1.39201
SLC7A9	IPF		Weighted median	5	-0.224858	0.105592	0.0332127	-0.431818	-0.0178981	0.79863	0.649328	0.982261
SLC7A9	IPF		Inverse variance weighted	5	-0.202775	0.098094	0.0387201	-0.395039	-0.0105107	0.816462	0.673654	0.989544
SLC7A9	IPF		Simple mode	5	-0.246111	0.147547	0.170638	-0.535303	0.0430811	0.781835	0.585492	1.04402
SLC7A9	IPF		Weighted mode	5	-0.224658	0.113206	0.118191	-0.446542	-0.00277398	0.798789	0.639837	0.99723
ADAM28	IPF		MR Egger	4	-0.0642435	0.282915	0.841463	-0.618756	0.490269	0.937777	0.538614	1.63276
ADAM28	IPF		Weighted median	4	-0.300652	0.157002	0.0554979	-0.608376	0.00707177	0.740335	0.544234	1.0071
ADAM28	IPF		Inverse variance weighted	4	-0.335029	0.150165	0.0256766	-0.629353	-0.040705	0.715317	0.532936	0.960112
ADAM28	IPF		Simple mode	4	-0.247065	0.290711	0.457845	-0.816858	0.322729	0.78109	0.441818	1.38089
ADAM28	IPF		Weighted mode	4	-0.296237	0.154762	0.151506	-0.59957	0.00709541	0.743611	0.549048	1.00712
HERPUD1	IPF		MR Egger	4	-0.202992	0.255052	0.509557	-0.702893	0.29691	0.816285	0.495151	1.34569
HERPUD1	IPF		Weighted median	4	-0.230498	0.13025	0.0767835	-0.485789	0.0247916	0.794138	0.615212	1.0251
HERPUD1	IPF		Inverse variance weighted	4	-0.269458	0.125457	0.0317293	-0.515355	-0.0235615	0.763793	0.597289	0.976714
HERPUD1	IPF		Simple mode	4	-0.217494	0.276519	0.488959	-0.759471	0.324483	0.804533	0.467914	1.38332
HERPUD1	IPF		Weighted mode	4	-0.196371	0.138783	0.252021	-0.468387	0.0756438	0.821707	0.626011	1.07858
PIK3CB	IPF		MR Egger	3	-3.9952	3.09081	0.419185	-10.0532	2.06279	0.0184037	4.30478e-05	7.86789
PIK3CB	IPF		Weighted median	3	-0.842231	0.460513	0.0674148	-1.74484	0.0603737	0.430748	0.174674	1.06223
PIK3CB	IPF		Inverse variance weighted	3	-0.784684	0.370273	0.0340732	-1.51042	-0.0589492	0.456264	0.220817	0.942755
PIK3CB	IPF		Simple mode	3	-0.927022	0.553555	0.235981	-2.01199	0.157946	0.395731	0.133722	1.1711
PIK3CB	IPF		Weighted mode	3	-0.975016	0.590163	0.240316	-2.13174	0.181704	0.377186	0.118631	1.19926
TNPO3	IPF		MR Egger	3	-0.202049	0.424054	0.716929	-1.03319	0.629096	0.817055	0.355868	1.87591
TNPO3	IPF		Weighted median	3	-0.243381	0.0971388	0.0122281	-0.433773	-0.0529885	0.783973	0.648059	0.948391
TNPO3	IPF		Inverse variance weighted	3	-0.24671	0.0891445	0.00564833	-0.421433	-0.0719866	0.781367	0.656106	0.930543
TNPO3	IPF		Simple mode	3	-0.38151	0.153939	0.131459	-0.683229	-0.0797901	0.68283	0.504984	0.92331
TNPO3	IPF		Weighted mode	3	-0.226003	0.117991	0.195515	-0.457264	0.00525871	0.797716	0.633013	1.00527
NDST1	IPF		MR Egger	7	-0.198618	0.0932438	0.0863936	-0.381376	-0.0158604	0.819863	0.682921	0.984265
NDST1	IPF		Weighted median	7	-0.155058	0.0762104	0.0418905	-0.304431	-0.00568576	0.856365	0.737543	0.99433
NDST1	IPF		Inverse variance weighted	7	-0.153052	0.0740828	0.0388329	-0.298254	-0.00784934	0.858085	0.742113	0.992181
NDST1	IPF		Simple mode	7	-0.177253	0.128423	0.216738	-0.428962	0.074456	0.837568	0.651185	1.0773
NDST1	IPF		Weighted mode	7	-0.150497	0.0772899	0.0994474	-0.301985	0.000991101	0.86028	0.739349	1.00099
CDC42	IPF		MR Egger	4	0.821156	0.509871	0.248584	-0.178192	1.8205	2.27313	0.836782	6.17497
CDC42	IPF		Weighted median	4	0.259288	0.105659	0.0141278	0.0521954	0.46638	1.29601	1.05358	1.59421
CDC42	IPF		Inverse variance weighted	4	0.229728	0.0909278	0.0115211	0.0515091	0.407946	1.25826	1.05286	1.50373
CDC42	IPF		Simple mode	4	0.200352	0.148448	0.26994	-0.0906058	0.491311	1.22183	0.913378	1.63446
CDC42	IPF		Weighted mode	4	0.283178	0.110383	0.0828221	0.0668282	0.499528	1.32734	1.06911	1.64794
KDM5A	IPF		MR Egger	3	0.0140416	0.283318	0.968474	-0.541261	0.569344	1.01414	0.582014	1.76711
KDM5A	IPF		Weighted median	3	0.309721	0.121214	0.0106137	0.0721424	0.5473	1.36304	1.07481	1.72858
KDM5A	IPF		Inverse variance weighted	3	0.346545	0.128349	0.00693335	0.0949818	0.598109	1.41417	1.09964	1.81868
KDM5A	IPF		Simple mode	3	0.222196	0.186583	0.355878	-0.143506	0.587899	1.24882	0.866316	1.8002
KDM5A	IPF		Weighted mode	3	0.290666	0.129766	0.15443	0.0363243	0.545008	1.33732	1.03699	1.72462
GPATCH1	IPF		MR Egger	3	-0.351581	0.865649	0.754395	-2.04825	1.34509	0.703575	0.12896	3.83853
GPATCH1	IPF		Weighted median	3	-0.23854	0.10887	0.0284476	-0.451924	-0.0251552	0.787777	0.636402	0.975159
GPATCH1	IPF		Inverse variance weighted	3	-0.245827	0.104717	0.0188983	-0.451074	-0.0405812	0.782057	0.636944	0.960231
GPATCH1	IPF		Simple mode	3	-0.239013	0.130642	0.208816	-0.495071	0.0170441	0.787404	0.609528	1.01719
GPATCH1	IPF		Weighted mode	3	-0.241547	0.120006	0.181775	-0.476759	-0.00633439	0.785412	0.620792	0.993686
TMEM230	IPF		MR Egger	3	-0.204563	0.227417	0.533649	-0.6503	0.241174	0.815003	0.521889	1.27274
TMEM230	IPF		Weighted median	3	-0.225843	0.114555	0.0486693	-0.450371	-0.00131477	0.797843	0.637392	0.998686
TMEM230	IPF		Inverse variance weighted	3	-0.222092	0.111494	0.0463745	-0.44062	-0.00356428	0.800842	0.643637	0.996442
TMEM230	IPF		Simple mode	3	-0.259327	0.176898	0.280303	-0.606047	0.0873927	0.771571	0.545503	1.09133
TMEM230	IPF		Weighted mode	3	-0.219441	0.12409	0.219023	-0.462657	0.0237762	0.802968	0.629608	1.02406
G2E3	IPF		MR Egger	3	0.673317	0.532459	0.425966	-0.370303	1.71694	1.96073	0.690525	5.56744
G2E3	IPF		Weighted median	3	0.366514	0.174084	0.0352577	0.0253095	0.707719	1.4427	1.02563	2.02936
G2E3	IPF		Inverse variance weighted	3	0.361603	0.160476	0.0242396	0.0470694	0.676137	1.43563	1.04819	1.96627
G2E3	IPF		Simple mode	3	0.442758	0.253063	0.222293	-0.0532447	0.938761	1.557	0.948148	2.55681
G2E3	IPF		Weighted mode	3	0.382813	0.176664	0.16257	0.0365504	0.729075	1.4664	1.03723	2.07316
SNAP29	IPF		MR Egger	4	-0.121364	0.0954368	0.331361	-0.30842	0.0656918	0.885711	0.734606	1.0679
SNAP29	IPF		Weighted median	4	-0.130251	0.0688649	0.058571	-0.265226	0.00472415	0.877875	0.767032	1.00474
SNAP29	IPF		Inverse variance weighted	4	-0.136586	0.0692864	0.0486863	-0.272388	-0.000784947	0.872331	0.761559	0.999215
SNAP29	IPF		Simple mode	4	-0.136733	0.116649	0.32574	-0.365364	0.0918982	0.872203	0.693944	1.09625
SNAP29	IPF		Weighted mode	4	-0.130465	0.0721142	0.168135	-0.271809	0.010879	0.877687	0.762	1.01094
UPB1	IPF		MR Egger	4	0.93815	0.55864	0.235095	-0.156784	2.03309	2.55525	0.854888	7.63761
UPB1	IPF		Weighted median	4	0.950465	0.366863	0.00957567	0.231413	1.66952	2.58691	1.26038	5.3096
UPB1	IPF		Inverse variance weighted	4	0.852184	0.310031	0.00598319	0.244522	1.45985	2.34476	1.27701	4.30529
UPB1	IPF		Simple mode	4	0.999533	0.49837	0.138572	0.0227274	1.97634	2.71701	1.02299	7.21628
UPB1	IPF		Weighted mode	4	0.966368	0.419318	0.104545	0.144505	1.78823	2.62838	1.15547	5.97887
SPTLC2	IPF		MR Egger	3	-0.113062	0.373029	0.812648	-0.844198	0.618074	0.893095	0.429902	1.85535
SPTLC2	IPF		Weighted median	3	-0.251076	0.110546	0.0231327	-0.467747	-0.0344059	0.777963	0.626412	0.966179
SPTLC2	IPF		Inverse variance weighted	3	-0.262208	0.106102	0.0134627	-0.470167	-0.0542486	0.769351	0.624898	0.947197
SPTLC2	IPF		Simple mode	3	-0.256231	0.130507	0.188584	-0.512025	-0.000436983	0.773963	0.599281	0.999563
SPTLC2	IPF		Weighted mode	3	-0.247626	0.113525	0.160925	-0.470134	-0.0251171	0.780652	0.624918	0.975196
CEP128	IPF		MR Egger	3	-0.205361	0.306829	0.624507	-0.806745	0.396024	0.814354	0.446308	1.48591
CEP128	IPF		Weighted median	3	-0.226309	0.111888	0.0431104	-0.445609	-0.00700855	0.797472	0.640434	0.993016
CEP128	IPF		Inverse variance weighted	3	-0.208939	0.106219	0.0491754	-0.417128	-0.000750758	0.811444	0.658937	0.99925
CEP128	IPF		Simple mode	3	-0.38018	0.210676	0.212906	-0.793105	0.0327454	0.683739	0.452438	1.03329
CEP128	IPF		Weighted mode	3	-0.0808184	0.134159	0.608107	-0.34377	0.182134	0.922361	0.709092	1.19977
ZNF516	IPF		MR Egger	3	0.179101	0.181578	0.504372	-0.176791	0.534993	1.19614	0.837955	1.70744
ZNF516	IPF		Weighted median	3	0.175251	0.103916	0.091706	-0.0284246	0.378927	1.19155	0.971976	1.46072
ZNF516	IPF		Inverse variance weighted	3	0.207605	0.102092	0.0420009	0.00750492	0.407706	1.23073	1.00753	1.50336
ZNF516	IPF		Simple mode	3	0.178155	0.160259	0.382006	-0.135953	0.492263	1.19501	0.872884	1.63601
ZNF516	IPF		Weighted mode	3	0.171309	0.119163	0.287118	-0.0622506	0.404868	1.18686	0.939647	1.4991
UGGT2	IPF		MR Egger	4	-0.186627	0.191091	0.431746	-0.561165	0.187911	0.829753	0.570544	1.20673
UGGT2	IPF		Weighted median	4	-0.197365	0.105485	0.0613406	-0.404115	0.00938469	0.820891	0.667568	1.00943
UGGT2	IPF		Inverse variance weighted	4	-0.223981	0.103133	0.0298729	-0.426122	-0.0218406	0.79933	0.653037	0.978396
UGGT2	IPF		Simple mode	4	-0.178539	0.165838	0.360532	-0.503582	0.146505	0.836492	0.604362	1.15778
UGGT2	IPF		Weighted mode	4	-0.195201	0.112629	0.181492	-0.415953	0.0255519	0.82267	0.659711	1.02588
USP10	IPF		MR Egger	4	0.373088	0.260897	0.288974	-0.13827	0.884447	1.45221	0.870863	2.42164
USP10	IPF		Weighted median	4	0.351152	0.194709	0.0713145	-0.0304779	0.732782	1.4207	0.969982	2.08086
USP10	IPF		Inverse variance weighted	4	0.355791	0.177239	0.0447062	0.00840258	0.703179	1.42731	1.00844	2.02016
USP10	IPF		Simple mode	4	0.230323	0.31949	0.523066	-0.395877	0.856522	1.25901	0.673089	2.35496
USP10	IPF		Weighted mode	4	0.354887	0.221332	0.207176	-0.0789241	0.788699	1.42602	0.92411	2.20053
NME4	IPF		MR Egger	5	0.185878	0.22544	0.470091	-0.255984	0.62774	1.20428	0.774154	1.87337
NME4	IPF		Weighted median	5	0.277054	0.120491	0.021484	0.0408909	0.513216	1.31924	1.04174	1.67066
NME4	IPF		Inverse variance weighted	5	0.32801	0.111008	0.00312845	0.110434	0.545587	1.3882	1.11676	1.72562
NME4	IPF		Simple mode	5	0.191946	0.216234	0.424868	-0.231873	0.615765	1.21161	0.793047	1.85107
NME4	IPF		Weighted mode	5	0.262629	0.132328	0.118167	0.00326593	0.521991	1.30034	1.00327	1.68538
RAB11A	IPF		MR Egger	4	-1.03861	0.641175	0.246696	-2.29531	0.218095	0.353947	0.10073	1.24371
RAB11A	IPF		Weighted median	4	-0.562799	0.295244	0.0566222	-1.14148	0.0158794	0.569613	0.319347	1.01601
RAB11A	IPF		Inverse variance weighted	4	-0.513728	0.24855	0.0387437	-1.00089	-0.0265697	0.598261	0.367553	0.97378
RAB11A	IPF		Simple mode	4	-0.531572	0.410202	0.28571	-1.33557	0.272424	0.587681	0.263009	1.31314
RAB11A	IPF		Weighted mode	4	-0.629561	0.326877	0.149754	-1.27024	0.0111168	0.532826	0.280764	1.01118
C19orf53	IPF		MR Egger	3	0.25933	0.198367	0.415702	-0.129469	0.648128	1.29606	0.878562	1.91196
C19orf53	IPF		Weighted median	3	0.302229	0.120929	0.0124467	0.0652075	0.53925	1.35287	1.06738	1.71472
C19orf53	IPF		Inverse variance weighted	3	0.300981	0.116753	0.00993958	0.0721445	0.529817	1.35118	1.07481	1.69862
C19orf53	IPF		Simple mode	3	0.351529	0.219892	0.251009	-0.0794585	0.782517	1.42124	0.923616	2.18697
C19orf53	IPF		Weighted mode	3	0.302159	0.117627	0.123983	0.0716095	0.532709	1.35278	1.07424	1.70354
NKG7	IPF		MR Egger	3	-0.337557	0.239914	0.393365	-0.807789	0.132675	0.713511	0.445843	1.14188
NKG7	IPF		Weighted median	3	-0.298839	0.131115	0.0226548	-0.555825	-0.0418529	0.741679	0.573599	0.959011
NKG7	IPF		Inverse variance weighted	3	-0.290863	0.127984	0.0230467	-0.541711	-0.0400154	0.747618	0.581752	0.960775
NKG7	IPF		Simple mode	3	-0.348561	0.207809	0.23548	-0.755867	0.0587457	0.705703	0.469603	1.06051
NKG7	IPF		Weighted mode	3	-0.308388	0.132439	0.145288	-0.567969	-0.0488075	0.73463	0.566675	0.952364
ARRDC2	IPF		MR Egger	3	0.522246	0.288713	0.321502	-0.0436325	1.08812	1.68581	0.957306	2.9687
ARRDC2	IPF		Weighted median	3	0.313755	0.133814	0.0190415	0.0514804	0.57603	1.36855	1.05283	1.77896
ARRDC2	IPF		Inverse variance weighted	3	0.308801	0.130587	0.018044	0.0528505	0.564752	1.36179	1.05427	1.75901
ARRDC2	IPF		Simple mode	3	0.0824375	0.240545	0.764483	-0.389031	0.553906	1.08593	0.677713	1.74004
ARRDC2	IPF		Weighted mode	3	0.361029	0.139298	0.122179	0.0880044	0.634053	1.4348	1.09199	1.88524
ZNF85	IPF		MR Egger	7	0.370013	0.112243	0.021558	0.150016	0.59001	1.44775	1.16185	1.80401
ZNF85	IPF		Weighted median	7	0.20021	0.0771991	0.00950257	0.0488997	0.35152	1.22166	1.05012	1.42123
ZNF85	IPF		Inverse variance weighted	7	0.174021	0.0678347	0.0103068	0.0410645	0.306976	1.19008	1.04192	1.35931
ZNF85	IPF		Simple mode	7	0.219866	0.10573	0.0827927	0.0126342	0.427098	1.24591	1.01271	1.5328
ZNF85	IPF		Weighted mode	7	0.200131	0.0699684	0.02879	0.0629932	0.337269	1.22156	1.06502	1.40112
CAV2	IPF		MR Egger	8	0.221015	0.145697	0.180068	-0.0645499	0.50658	1.24734	0.937489	1.65961
CAV2	IPF		Weighted median	8	0.269398	0.122657	0.0280669	0.02899	0.509805	1.30918	1.02941	1.66497
CAV2	IPF		Inverse variance weighted	8	0.236289	0.103711	0.0227062	0.0330156	0.439563	1.26654	1.03357	1.55203
CAV2	IPF		Simple mode	8	0.180347	0.251243	0.49612	-0.31209	0.672784	1.19763	0.731916	1.95969
CAV2	IPF		Weighted mode	8	0.337691	0.136694	0.0428066	0.0697713	0.605611	1.40171	1.07226	1.83237
CPED1	IPF		MR Egger	7	0.273721	0.172792	0.174021	-0.0649508	0.612393	1.31485	0.937114	1.84484
CPED1	IPF		Weighted median	7	0.160462	0.0849778	0.0589887	-0.00609482	0.327018	1.17405	0.993924	1.38683
CPED1	IPF		Inverse variance weighted	7	0.175149	0.0774406	0.0237148	0.0233653	0.326932	1.19142	1.02364	1.38671
CPED1	IPF		Simple mode	7	0.272399	0.133765	0.0878818	0.0102192	0.534578	1.31311	1.01027	1.70673
CPED1	IPF		Weighted mode	7	0.165478	0.0882019	0.109743	-0.00739786	0.338354	1.17996	0.992629	1.40264
C1GALT1	IPF		MR Egger	6	-0.5339	0.241869	0.0918927	-1.00796	-0.0598365	0.586314	0.364961	0.941919
C1GALT1	IPF		Weighted median	6	-0.249752	0.0957722	0.00911339	-0.437466	-0.0620385	0.778994	0.645671	0.939847
C1GALT1	IPF		Inverse variance weighted	6	-0.20593	0.0903986	0.0227249	-0.383112	-0.0287492	0.81389	0.681737	0.97166
C1GALT1	IPF		Simple mode	6	-0.0980341	0.204923	0.652556	-0.499684	0.303616	0.906618	0.606722	1.35475
C1GALT1	IPF		Weighted mode	6	-0.255386	0.100385	0.0516369	-0.45214	-0.0586322	0.774617	0.636265	0.943054
ZFAND5	IPF		MR Egger	6	-0.454483	0.593743	0.48667	-1.61822	0.709252	0.634776	0.198251	2.03247
ZFAND5	IPF		Weighted median	6	-0.595147	0.219804	0.0067766	-1.02596	-0.164331	0.551481	0.358451	0.848461
ZFAND5	IPF		Inverse variance weighted	6	-0.50205	0.165587	0.00242981	-0.826599	-0.1775	0.605289	0.437535	0.837361
ZFAND5	IPF		Simple mode	6	-0.792518	0.374448	0.0878948	-1.52644	-0.0586005	0.452703	0.217309	0.943083
ZFAND5	IPF		Weighted mode	6	-0.787406	0.276432	0.0358883	-1.32921	-0.2456	0.455023	0.264685	0.782235
SFXN3	IPF		MR Egger	3	-0.239141	0.360752	0.62733	-0.946215	0.467932	0.787303	0.388208	1.59669
SFXN3	IPF		Weighted median	3	-0.345274	0.146505	0.0184364	-0.632425	-0.0581237	0.708026	0.531302	0.943533
SFXN3	IPF		Inverse variance weighted	3	-0.35277	0.143191	0.0137535	-0.633424	-0.0721164	0.702739	0.530771	0.930423
SFXN3	IPF		Simple mode	3	-0.307632	0.199994	0.263846	-0.69962	0.0843561	0.735186	0.496774	1.08802
SFXN3	IPF		Weighted mode	3	-0.319614	0.162328	0.187797	-0.637778	-0.00145064	0.726429	0.528465	0.99855
STN1	IPF		MR Egger	3	0.0515307	0.647703	0.949458	-1.21797	1.32103	1.05288	0.295831	3.74728
STN1	IPF		Weighted median	3	0.326908	0.186239	0.0792053	-0.0381202	0.691937	1.38667	0.962597	1.99758
STN1	IPF		Inverse variance weighted	3	0.41415	0.179857	0.0212979	0.0616301	0.766671	1.51308	1.06357	2.15259
STN1	IPF		Simple mode	3	0.327432	0.265585	0.342875	-0.193115	0.84798	1.3874	0.824387	2.33492
STN1	IPF		Weighted mode	3	0.323887	0.220208	0.279157	-0.10772	0.755495	1.38249	0.897879	2.12867
ALDOC	IPF		MR Egger	5	-0.384836	0.185973	0.130328	-0.749342	-0.0203295	0.680562	0.472677	0.979876
ALDOC	IPF		Weighted median	5	-0.304877	0.119705	0.0108682	-0.539498	-0.0702556	0.737214	0.583041	0.932156
ALDOC	IPF		Inverse variance weighted	5	-0.260589	0.11317	0.0212997	-0.482403	-0.0387755	0.770598	0.617298	0.961967
ALDOC	IPF		Simple mode	5	-0.0143732	0.239578	0.955038	-0.483947	0.455201	0.98573	0.616346	1.57649
ALDOC	IPF		Weighted mode	5	-0.306398	0.12703	0.0733942	-0.555377	-0.0574197	0.736093	0.573856	0.944198
LIN7A	IPF		MR Egger	4	-0.11072	0.103917	0.398265	-0.314398	0.0929579	0.895189	0.730228	1.09742
LIN7A	IPF		Weighted median	4	-0.16482	0.0940166	0.079586	-0.349092	0.0194527	0.848046	0.705328	1.01964
LIN7A	IPF		Inverse variance weighted	4	-0.178981	0.0895873	0.0457336	-0.354572	-0.00339034	0.836121	0.701473	0.996615
LIN7A	IPF		Simple mode	4	-0.113085	0.159094	0.528483	-0.424908	0.198739	0.893075	0.65383	1.21986
LIN7A	IPF		Weighted mode	4	-0.141121	0.0987839	0.248443	-0.334738	0.0524951	0.868384	0.715526	1.0539
BYSL	IPF		MR Egger	3	0.212627	0.251595	0.553315	-0.2805	0.705754	1.23692	0.755406	2.02537
BYSL	IPF		Weighted median	3	0.342002	0.117083	0.00348892	0.112519	0.571485	1.40776	1.11909	1.7709
BYSL	IPF		Inverse variance weighted	3	0.344496	0.113201	0.00234068	0.122621	0.566371	1.41128	1.13046	1.76186
BYSL	IPF		Simple mode	3	0.539632	0.204828	0.118916	0.13817	0.941095	1.71538	1.14817	2.56279
BYSL	IPF		Weighted mode	3	0.322978	0.117489	0.11077	0.0927	0.553256	1.38123	1.09713	1.7389
ABTB1	IPF		MR Egger	6	0.265408	0.157588	0.167431	-0.0434653	0.574281	1.30396	0.957466	1.77585
ABTB1	IPF		Weighted median	6	0.223283	0.0816062	0.00621716	0.0633348	0.383231	1.25017	1.06538	1.46702
ABTB1	IPF		Inverse variance weighted	6	0.215073	0.080045	0.00721172	0.0581852	0.371961	1.23995	1.05991	1.45058
ABTB1	IPF		Simple mode	6	0.229179	0.186392	0.273563	-0.136149	0.594508	1.25757	0.872712	1.81214
ABTB1	IPF		Weighted mode	6	0.224204	0.0832571	0.0431483	0.0610198	0.387388	1.25133	1.06292	1.47313
PLCL1	IPF		MR Egger	3	-1.66698	1.21778	0.401659	-4.05383	0.719874	0.188817	0.0173557	2.05418
PLCL1	IPF		Weighted median	3	-0.244347	0.0985101	0.0131225	-0.437427	-0.0512674	0.783216	0.645696	0.950025
PLCL1	IPF		Inverse variance weighted	3	-0.243086	0.0981077	0.0132215	-0.435377	-0.050795	0.784204	0.64702	0.950474
PLCL1	IPF		Simple mode	3	-0.0341303	0.16564	0.855822	-0.358785	0.290524	0.966446	0.698525	1.33713
PLCL1	IPF		Weighted mode	3	-0.291468	0.10855	0.115217	-0.504225	-0.0787113	0.747166	0.603973	0.924307
TNFSF4	IPF		MR Egger	14	-0.306797	0.142255	0.0520203	-0.585617	-0.0279766	0.7358	0.556762	0.972411
TNFSF4	IPF		Weighted median	14	-0.261023	0.109594	0.0172314	-0.475826	-0.0462193	0.770263	0.621371	0.954833
TNFSF4	IPF		Inverse variance weighted	14	-0.182267	0.0833212	0.0287042	-0.345577	-0.0189577	0.833379	0.707812	0.981221
TNFSF4	IPF		Simple mode	14	-0.300818	0.182574	0.123371	-0.658664	0.0570284	0.740213	0.517543	1.05869
TNFSF4	IPF		Weighted mode	14	-0.27535	0.103624	0.0197395	-0.478453	-0.0722467	0.759306	0.619741	0.930301
MAN1C1	IPF		MR Egger	5	0.0435987	0.920008	0.965181	-1.75962	1.84681	1.04456	0.172111	6.33959
MAN1C1	IPF		Weighted median	5	0.504706	0.274718	0.0661838	-0.0337417	1.04315	1.6565	0.966821	2.83815
MAN1C1	IPF		Inverse variance weighted	5	0.525874	0.226955	0.020499	0.0810426	0.970704	1.69194	1.08442	2.6398
MAN1C1	IPF		Simple mode	5	0.738784	0.369259	0.116021	0.015037	1.46253	2.09339	1.01515	4.31687
MAN1C1	IPF		Weighted mode	5	0.402324	0.32592	0.284607	-0.236479	1.04113	1.4953	0.789402	2.83241
RAB32	IPF		MR Egger	8	-0.224841	0.339338	0.532208	-0.889944	0.440262	0.798643	0.410679	1.55311
RAB32	IPF		Weighted median	8	-0.277493	0.198879	0.162931	-0.667296	0.112311	0.757681	0.513094	1.11886
RAB32	IPF		Inverse variance weighted	8	-0.369345	0.169133	0.0289806	-0.700847	-0.0378438	0.691187	0.496165	0.962863
RAB32	IPF		Simple mode	8	-0.297476	0.264709	0.29816	-0.816306	0.221353	0.74269	0.442062	1.24776
RAB32	IPF		Weighted mode	8	-0.257793	0.218133	0.275865	-0.685333	0.169747	0.772755	0.503922	1.185
SPP1	IPF		MR Egger	7	0.126038	0.108284	0.29696	-0.0861996	0.338276	1.13433	0.917411	1.40253
SPP1	IPF		Weighted median	7	0.195281	0.0775896	0.0118409	0.0432059	0.347357	1.21565	1.04415	1.41532
SPP1	IPF		Inverse variance weighted	7	0.20003	0.066737	0.00272387	0.0692259	0.330835	1.22144	1.07168	1.39213
SPP1	IPF		Simple mode	7	0.176902	0.142052	0.259439	-0.101521	0.455324	1.19351	0.903462	1.57668
SPP1	IPF		Weighted mode	7	0.187527	0.0787816	0.0547431	0.0331147	0.341938	1.20626	1.03367	1.40767
ECRG4	IPF		MR Egger	4	-0.341324	0.162749	0.170891	-0.660313	-0.0223352	0.710829	0.51669	0.977912
ECRG4	IPF		Weighted median	4	-0.256842	0.110475	0.020078	-0.473372	-0.0403109	0.773491	0.622898	0.960491
ECRG4	IPF		Inverse variance weighted	4	-0.244749	0.101586	0.0159838	-0.443856	-0.0456409	0.782901	0.641558	0.955385
ECRG4	IPF		Simple mode	4	-0.282501	0.186445	0.226967	-0.647934	0.082931	0.753896	0.523125	1.08647
ECRG4	IPF		Weighted mode	4	-0.26487	0.109246	0.093788	-0.478992	-0.0507478	0.767306	0.619407	0.950518
ITGB1BP1	IPF		MR Egger	4	0.498874	0.577149	0.47849	-0.632337	1.63009	1.64687	0.531349	5.10431
ITGB1BP1	IPF		Weighted median	4	0.484902	0.179733	0.00697778	0.132625	0.837178	1.62402	1.14182	2.30984
ITGB1BP1	IPF		Inverse variance weighted	4	0.366575	0.170908	0.0319638	0.0315946	0.701556	1.44278	1.0321	2.01689
ITGB1BP1	IPF		Simple mode	4	0.470892	0.222017	0.124068	0.0357385	0.906045	1.60142	1.03638	2.47452
ITGB1BP1	IPF		Weighted mode	4	0.482226	0.182036	0.0770554	0.125435	0.839017	1.61968	1.13364	2.31409
CCDC92	IPF		MR Egger	7	-0.237567	0.21746	0.324449	-0.663788	0.188654	0.788544	0.514897	1.20762
CCDC92	IPF		Weighted median	7	-0.233886	0.126327	0.0641083	-0.481487	0.0137159	0.791452	0.617864	1.01381
CCDC92	IPF		Inverse variance weighted	7	-0.22612	0.110921	0.0414938	-0.443526	-0.00871422	0.797622	0.641769	0.991324
CCDC92	IPF		Simple mode	7	-0.229785	0.172726	0.231734	-0.568329	0.108758	0.794704	0.566471	1.11489
CCDC92	IPF		Weighted mode	7	-0.234029	0.145213	0.15817	-0.518647	0.0505889	0.791339	0.595326	1.05189
CNTRL	IPF		MR Egger	3	-0.0611625	0.371357	0.896082	-0.789022	0.666697	0.94067	0.454289	1.94779
CNTRL	IPF		Weighted median	3	-0.505452	0.150789	0.000802142	-0.800997	-0.209906	0.603233	0.448881	0.81066
CNTRL	IPF		Inverse variance weighted	3	-0.53932	0.18106	0.00289498	-0.894198	-0.184442	0.583145	0.408935	0.831569
CNTRL	IPF		Simple mode	3	-0.671892	0.329544	0.178317	-1.3178	-0.0259855	0.510741	0.267724	0.974349
CNTRL	IPF		Weighted mode	3	-0.47627	0.160711	0.0974964	-0.791264	-0.161276	0.621096	0.453271	0.851057
CSTA	IPF		MR Egger	4	-0.198803	0.232319	0.482302	-0.654148	0.256541	0.819711	0.519885	1.29245
CSTA	IPF		Weighted median	4	-0.217097	0.0998295	0.0296544	-0.412763	-0.021431	0.804852	0.661819	0.978797
CSTA	IPF		Inverse variance weighted	4	-0.227649	0.0894333	0.0109134	-0.402938	-0.0523595	0.796404	0.668354	0.948988
CSTA	IPF		Simple mode	4	-0.126365	0.160998	0.489798	-0.441921	0.189192	0.881293	0.6428	1.20827
CSTA	IPF		Weighted mode	4	-0.184703	0.115973	0.209487	-0.412011	0.0426044	0.831351	0.662317	1.04353
CCR2	IPF		MR Egger	7	-0.367317	0.243041	0.1911	-0.843678	0.109044	0.69259	0.430126	1.11521
CCR2	IPF		Weighted median	7	-0.28832	0.146611	0.0492342	-0.575678	-0.000961465	0.749522	0.562324	0.999039
CCR2	IPF		Inverse variance weighted	7	-0.262968	0.127232	0.0387495	-0.512342	-0.0135931	0.768767	0.599091	0.986499
CCR2	IPF		Simple mode	7	-0.201626	0.232812	0.419743	-0.657938	0.254686	0.8174	0.517918	1.29006
CCR2	IPF		Weighted mode	7	-0.294074	0.159704	0.115159	-0.607094	0.0189458	0.745221	0.544932	1.01913
EEPD1	IPF		MR Egger	3	0.85511	0.384278	0.268874	0.101925	1.6083	2.35163	1.1073	4.99429
EEPD1	IPF		Weighted median	3	0.382257	0.13937	0.00609278	0.109091	0.655422	1.46559	1.11526	1.92596
EEPD1	IPF		Inverse variance weighted	3	0.375713	0.139466	0.00706132	0.102359	0.649066	1.45603	1.10778	1.91375
EEPD1	IPF		Simple mode	3	0.0550894	0.284571	0.864377	-0.502669	0.612848	1.05664	0.604914	1.84568
EEPD1	IPF		Weighted mode	3	0.469067	0.153575	0.0925535	0.168059	0.770074	1.5985	1.18301	2.15993
LRP1	IPF		MR Egger	3	-1.37829	1.43675	0.513219	-4.19432	1.43774	0.252009	0.015081	4.21118
LRP1	IPF		Weighted median	3	-1.03111	0.454081	0.0231607	-1.92111	-0.141116	0.356609	0.146444	0.868389
LRP1	IPF		Inverse variance weighted	3	-0.890533	0.342803	0.00938242	-1.56243	-0.218639	0.410437	0.209627	0.803612
LRP1	IPF		Simple mode	3	-1.196	0.543498	0.158746	-2.26126	-0.130744	0.302401	0.104219	0.877442
LRP1	IPF		Weighted mode	3	-1.17728	0.527559	0.155334	-2.2113	-0.143263	0.308116	0.109559	0.866526
PI3	IPF		MR Egger	19	-0.240899	0.112105	0.0463419	-0.460624	-0.0211738	0.785921	0.63089	0.979049
PI3	IPF		Weighted median	19	-0.17949	0.0899645	0.0460294	-0.355821	-0.00315985	0.835696	0.700598	0.996845
PI3	IPF		Inverse variance weighted	19	-0.170819	0.066935	0.0107102	-0.302012	-0.0396266	0.842974	0.739329	0.961148
PI3	IPF		Simple mode	19	-0.137609	0.149256	0.368739	-0.43015	0.154932	0.87144	0.650412	1.16758
PI3	IPF		Weighted mode	19	-0.203674	0.0892822	0.0349273	-0.378668	-0.0286814	0.815728	0.684773	0.971726
SLPI	IPF		MR Egger	13	-0.491238	0.275838	0.102528	-1.03188	0.049404	0.611869	0.356337	1.05064
SLPI	IPF		Weighted median	13	-0.326121	0.153639	0.0337833	-0.627253	-0.0249892	0.721718	0.534057	0.97532
SLPI	IPF		Inverse variance weighted	13	-0.282788	0.111622	0.0112952	-0.501567	-0.0640078	0.75368	0.605581	0.937998
SLPI	IPF		Simple mode	13	-0.212337	0.245093	0.403287	-0.69272	0.268046	0.808692	0.500214	1.30741
SLPI	IPF		Weighted mode	13	-0.285576	0.184073	0.146761	-0.646359	0.0752064	0.751581	0.52395	1.07811
PEX6	IPF		MR Egger	7	0.111033	0.155337	0.506717	-0.193428	0.415494	1.11743	0.824129	1.51512
PEX6	IPF		Weighted median	7	0.178925	0.0786049	0.0228305	0.0248595	0.332991	1.19593	1.02517	1.39513
PEX6	IPF		Inverse variance weighted	7	0.177773	0.0714452	0.0128375	0.0377406	0.317806	1.19455	1.03846	1.37411
PEX6	IPF		Simple mode	7	0.159073	0.110684	0.200699	-0.057868	0.376013	1.17242	0.943774	1.45647
PEX6	IPF		Weighted mode	7	0.18155	0.0756097	0.0532115	0.0333552	0.329745	1.19907	1.03392	1.39061
BECN1	IPF		MR Egger	3	0.15109	0.155937	0.510049	-0.154546	0.456725	1.1631	0.856804	1.5789
BECN1	IPF		Weighted median	3	0.255668	0.112408	0.0229384	0.0353478	0.475988	1.29132	1.03598	1.6096
BECN1	IPF		Inverse variance weighted	3	0.277102	0.112235	0.0135513	0.0571211	0.497083	1.3193	1.05878	1.64392
BECN1	IPF		Simple mode	3	0.308718	0.258176	0.354333	-0.197306	0.814742	1.36168	0.820939	2.25859
BECN1	IPF		Weighted mode	3	0.249307	0.117942	0.16886	0.0181404	0.480473	1.28314	1.01831	1.61684
IFI6	IPF		MR Egger	8	0.358656	0.506373	0.505341	-0.633836	1.35115	1.4314	0.530553	3.86185
IFI6	IPF		Weighted median	8	0.39018	0.203723	0.0554601	-0.00911581	0.789477	1.47725	0.990926	2.20224
IFI6	IPF		Inverse variance weighted	8	0.370076	0.162532	0.0227899	0.0515127	0.688638	1.44784	1.05286	1.991
IFI6	IPF		Simple mode	8	0.668148	0.27818	0.0473368	0.122916	1.21338	1.95062	1.13079	3.36484
IFI6	IPF		Weighted mode	8	0.391632	0.256189	0.170188	-0.110498	0.893763	1.47939	0.895388	2.44431
ADGRE2	IPF		MR Egger	7	0.297885	0.117984	0.0528638	0.0666377	0.529133	1.34701	1.06891	1.69746
ADGRE2	IPF		Weighted median	7	0.255734	0.0921939	0.00553942	0.0750336	0.436434	1.29141	1.07792	1.54718
ADGRE2	IPF		Inverse variance weighted	7	0.218847	0.0705339	0.00191746	0.0806009	0.357094	1.24464	1.08394	1.42917
ADGRE2	IPF		Simple mode	7	0.209605	0.15393	0.222204	-0.092097	0.511308	1.23319	0.912017	1.66747
ADGRE2	IPF		Weighted mode	7	0.258863	0.0807571	0.0184725	0.100579	0.417147	1.29546	1.10581	1.51763
MYO5C	IPF		MR Egger	3	0.102319	0.226126	0.729488	-0.340889	0.545527	1.10774	0.711138	1.72552
MYO5C	IPF		Weighted median	3	0.271047	0.14308	0.058175	-0.00938934	0.551483	1.31134	0.990655	1.73583
MYO5C	IPF		Inverse variance weighted	3	0.293259	0.142277	0.0392855	0.0143962	0.572121	1.34079	1.0145	1.77202
MYO5C	IPF		Simple mode	3	0.47965	0.334817	0.288348	-0.176592	1.13589	1.61551	0.838122	3.11395
MYO5C	IPF		Weighted mode	3	0.244248	0.14012	0.223432	-0.0303876	0.518883	1.27666	0.970069	1.68015
AFDN	IPF		MR Egger	3	-0.112886	0.176741	0.638149	-0.459298	0.233527	0.893253	0.631727	1.26305
AFDN	IPF		Weighted median	3	-0.184198	0.10838	0.0892143	-0.396624	0.0282269	0.831771	0.672587	1.02863
AFDN	IPF		Inverse variance weighted	3	-0.204456	0.102745	0.0465978	-0.405836	-0.00307592	0.815091	0.66642	0.996929
AFDN	IPF		Simple mode	3	-0.141121	0.15781	0.465556	-0.450429	0.168187	0.868384	0.637355	1.18316
AFDN	IPF		Weighted mode	3	-0.183142	0.103746	0.219558	-0.386485	0.0202002	0.83265	0.679441	1.02041
RHPN2	IPF		MR Egger	3	-0.363067	0.373352	0.50889	-1.09484	0.368703	0.69554	0.334594	1.44586
RHPN2	IPF		Weighted median	3	-0.332465	0.171319	0.0523047	-0.668251	0.0033206	0.717154	0.512604	1.00333
RHPN2	IPF		Inverse variance weighted	3	-0.323968	0.161537	0.0449054	-0.64058	-0.00735634	0.723273	0.526987	0.992671
RHPN2	IPF		Simple mode	3	-0.47547	0.236154	0.181694	-0.938333	-0.012607	0.621593	0.39128	0.987472
RHPN2	IPF		Weighted mode	3	-0.387554	0.183235	0.168707	-0.746695	-0.0284134	0.678715	0.47393	0.971986
C19orf12	IPF		MR Egger	5	-0.0422582	0.106438	0.717909	-0.250876	0.16636	0.958622	0.778119	1.181
C19orf12	IPF		Weighted median	5	-0.145168	0.076224	0.0568456	-0.294568	0.0042307	0.864877	0.744854	1.00424
C19orf12	IPF		Inverse variance weighted	5	-0.165063	0.0760333	0.0299364	-0.314088	-0.0160377	0.84784	0.730455	0.98409
C19orf12	IPF		Simple mode	5	-0.688816	0.206994	0.0291679	-1.09452	-0.283108	0.50217	0.334699	0.753438
C19orf12	IPF		Weighted mode	5	-0.155823	0.0782783	0.117367	-0.309248	-0.00239729	0.855711	0.733999	0.997606
ENOSF1	IPF		MR Egger	4	-0.286793	0.306248	0.447888	-0.88704	0.313453	0.750667	0.411873	1.36814
ENOSF1	IPF		Weighted median	4	-0.283729	0.107077	0.00805452	-0.493599	-0.0738588	0.752971	0.610426	0.928803
ENOSF1	IPF		Inverse variance weighted	4	-0.260089	0.0970706	0.00737575	-0.450348	-0.0698311	0.770983	0.637406	0.932551
ENOSF1	IPF		Simple mode	4	-0.354459	0.193788	0.164816	-0.734283	0.0253654	0.701553	0.479849	1.02569
ENOSF1	IPF		Weighted mode	4	-0.368817	0.120171	0.0546009	-0.604352	-0.133282	0.691552	0.546428	0.875218
IL6ST	IPF		MR Egger	4	1.12713	0.766795	0.279369	-0.375789	2.63005	3.08678	0.686748	13.8744
IL6ST	IPF		Weighted median	4	0.594958	0.282791	0.0353892	0.0406871	1.14923	1.81296	1.04153	3.15576
IL6ST	IPF		Inverse variance weighted	4	0.490456	0.228609	0.0319219	0.0423811	0.93853	1.63306	1.04329	2.55622
IL6ST	IPF		Simple mode	4	0.57553	0.395293	0.241425	-0.199244	1.3503	1.77807	0.81935	3.8586
IL6ST	IPF		Weighted mode	4	0.641935	0.287577	0.111766	0.0782833	1.20559	1.90015	1.08143	3.33872
RBM17	IPF		MR Egger	3	-0.438851	0.460724	0.515477	-1.34187	0.464169	0.644777	0.261356	1.59069
RBM17	IPF		Weighted median	3	-0.517784	0.216325	0.0166862	-0.94178	-0.0937878	0.59584	0.389933	0.910476
RBM17	IPF		Inverse variance weighted	3	-0.457544	0.199877	0.0220718	-0.849303	-0.0657855	0.632836	0.427713	0.936332
RBM17	IPF		Simple mode	3	-0.502533	0.310871	0.247364	-1.11184	0.106773	0.604996	0.328953	1.11268
RBM17	IPF		Weighted mode	3	-0.540646	0.229997	0.143121	-0.99144	-0.0898516	0.582372	0.371042	0.914067
TIMM10	IPF		MR Egger	5	-0.00980786	0.661522	0.989102	-1.30639	1.28678	0.99024	0.270795	3.62109
TIMM10	IPF		Weighted median	5	-0.191813	0.117124	0.101487	-0.421376	0.0377505	0.825461	0.656143	1.03847
TIMM10	IPF		Inverse variance weighted	5	-0.203829	0.101709	0.0450665	-0.403179	-0.00447861	0.815602	0.668192	0.995531
TIMM10	IPF		Simple mode	5	-0.34972	0.187546	0.135658	-0.71731	0.0178698	0.704885	0.488063	1.01803
TIMM10	IPF		Weighted mode	5	-0.156832	0.118904	0.257616	-0.389884	0.0762194	0.854848	0.677136	1.0792
LAMC1	IPF		MR Egger	6	-0.0694209	0.0963851	0.511216	-0.258336	0.119494	0.932934	0.772336	1.12693
LAMC1	IPF		Weighted median	6	-0.139973	0.0611641	0.0221093	-0.259855	-0.0200915	0.869382	0.771163	0.980109
LAMC1	IPF		Inverse variance weighted	6	-0.149471	0.0615525	0.0151679	-0.270113	-0.0288278	0.861164	0.763293	0.971584
LAMC1	IPF		Simple mode	6	-0.0345338	0.14605	0.822463	-0.320791	0.251723	0.966056	0.725575	1.28624
LAMC1	IPF		Weighted mode	6	-0.1437	0.0506638	0.0364023	-0.243001	-0.044399	0.866148	0.784271	0.956572
SP110	IPF		MR Egger	6	0.190189	0.128823	0.213892	-0.0623036	0.442682	1.20948	0.939598	1.55688
SP110	IPF		Weighted median	6	0.201679	0.084968	0.0176163	0.0351416	0.368216	1.22346	1.03577	1.44515
SP110	IPF		Inverse variance weighted	6	0.204191	0.0850402	0.0163455	0.0375119	0.37087	1.22653	1.03822	1.44899
SP110	IPF		Simple mode	6	0.351713	0.233081	0.191681	-0.105126	0.808551	1.4215	0.900211	2.24465
SP110	IPF		Weighted mode	6	0.206528	0.0874839	0.0646902	0.0350598	0.377997	1.2294	1.03568	1.45936
SERPINE2	IPF		MR Egger	6	0.425389	0.125182	0.0273237	0.180032	0.670747	1.53019	1.19726	1.9557
SERPINE2	IPF		Weighted median	6	0.236538	0.0836647	0.00469553	0.072555	0.400521	1.26686	1.07525	1.4926
SERPINE2	IPF		Inverse variance weighted	6	0.183006	0.0915418	0.0455919	0.00358405	0.362428	1.20082	1.00359	1.43681
SERPINE2	IPF		Simple mode	6	0.190781	0.110413	0.144585	-0.0256286	0.40719	1.21019	0.974697	1.50259
SERPINE2	IPF		Weighted mode	6	0.235536	0.0791527	0.0309523	0.0803968	0.390675	1.26559	1.08372	1.47798
TLR2	IPF		MR Egger	3	-0.358485	0.987053	0.778218	-2.29311	1.57614	0.698734	0.100952	4.83625
TLR2	IPF		Weighted median	3	-0.537582	0.226751	0.0177496	-0.982014	-0.0931495	0.584159	0.374556	0.911057
TLR2	IPF		Inverse variance weighted	3	-0.544448	0.216205	0.0117955	-0.968209	-0.120686	0.580162	0.379763	0.886312
TLR2	IPF		Simple mode	3	-0.556029	0.324209	0.228475	-1.19148	0.0794204	0.573482	0.303772	1.08266
TLR2	IPF		Weighted mode	3	-0.527654	0.272077	0.192012	-1.06093	0.00561652	0.589987	0.346135	1.00563
IFI44L	IPF		MR Egger	7	0.364533	0.488297	0.488935	-0.592529	1.32159	1.43984	0.552927	3.74939
IFI44L	IPF		Weighted median	7	0.3495	0.181668	0.0543748	-0.00656931	0.70557	1.41836	0.993452	2.025
IFI44L	IPF		Inverse variance weighted	7	0.30631	0.14943	0.0403783	0.0134274	0.599192	1.3584	1.01352	1.82065
IFI44L	IPF		Simple mode	7	0.13736	0.251563	0.604741	-0.355704	0.630424	1.14724	0.70068	1.87841
IFI44L	IPF		Weighted mode	7	0.343918	0.221154	0.170919	-0.0895434	0.777379	1.41046	0.914349	2.17576
ADCY3	IPF		MR Egger	5	-1.48734	0.943808	0.213135	-3.33721	0.362518	0.225972	0.035536	1.43694
ADCY3	IPF		Weighted median	5	-0.478159	0.249684	0.0554854	-0.96754	0.0112219	0.619923	0.380017	1.01129
ADCY3	IPF		Inverse variance weighted	5	-0.561182	0.245345	0.0221775	-1.04206	-0.0803052	0.570534	0.352728	0.922835
ADCY3	IPF		Simple mode	5	-0.401736	0.342677	0.306115	-1.07338	0.269912	0.669157	0.34185	1.30985
ADCY3	IPF		Weighted mode	5	-0.479719	0.256108	0.134347	-0.98169	0.022253	0.618957	0.374677	1.0225
MYOF	IPF		MR Egger	6	-0.166605	0.132639	0.277447	-0.426576	0.0933668	0.846534	0.65274	1.09786
MYOF	IPF		Weighted median	6	-0.224594	0.110876	0.0428032	-0.441911	-0.00727627	0.798841	0.642807	0.99275
MYOF	IPF		Inverse variance weighted	6	-0.220366	0.107311	0.0400212	-0.430696	-0.0100368	0.802225	0.650057	0.990013
MYOF	IPF		Simple mode	6	-0.642333	0.286865	0.0752951	-1.20459	-0.0800777	0.526064	0.299816	0.923045
MYOF	IPF		Weighted mode	6	-0.18845	0.117575	0.16988	-0.418897	0.0419968	0.828242	0.657772	1.04289
FAM13A	IPF		MR Egger	5	0.216325	0.177875	0.310885	-0.13231	0.564961	1.24151	0.876069	1.75938
FAM13A	IPF		Weighted median	5	0.221055	0.10907	0.0426909	0.0072773	0.434833	1.24739	1.0073	1.54471
FAM13A	IPF		Inverse variance weighted	5	0.200666	0.101809	0.0487235	0.00112023	0.400212	1.22222	1.00112	1.49214
FAM13A	IPF		Simple mode	5	0.222612	0.171205	0.263368	-0.112949	0.558174	1.24934	0.893196	1.74748
FAM13A	IPF		Weighted mode	5	0.23034	0.117268	0.120969	0.000494282	0.460186	1.25903	1.00049	1.58437
HERC5	IPF		MR Egger	6	0.216816	0.572075	0.723948	-0.904451	1.33808	1.24211	0.404764	3.81173
HERC5	IPF		Weighted median	6	0.394267	0.204606	0.0539849	-0.00676066	0.795294	1.4833	0.993262	2.21509
HERC5	IPF		Inverse variance weighted	6	0.368819	0.165096	0.025485	0.0452314	0.692406	1.44603	1.04627	1.99852
HERC5	IPF		Simple mode	6	0.532294	0.28967	0.125537	-0.03546	1.10005	1.70283	0.965161	3.00431
HERC5	IPF		Weighted mode	6	0.418003	0.246235	0.150346	-0.0646187	0.900624	1.51892	0.937425	2.46114
NAAA	IPF		MR Egger	4	-0.06209	0.142485	0.70553	-0.34136	0.21718	0.939798	0.710803	1.24257
NAAA	IPF		Weighted median	4	-0.144923	0.0738883	0.0498349	-0.289744	-0.000101866	0.865089	0.748455	0.999898
NAAA	IPF		Inverse variance weighted	4	-0.154598	0.0605523	0.0106759	-0.27328	-0.0359154	0.85676	0.76088	0.964722
NAAA	IPF		Simple mode	4	-0.0920191	0.117872	0.491935	-0.323049	0.139011	0.912088	0.723938	1.14914
NAAA	IPF		Weighted mode	4	-0.192309	0.104946	0.164266	-0.398003	0.0133843	0.825052	0.67166	1.01347
ERP27	IPF		MR Egger	5	-0.174193	0.141791	0.306836	-0.452103	0.103717	0.840135	0.636289	1.10929
ERP27	IPF		Weighted median	5	-0.12146	0.0638016	0.0569475	-0.246511	0.00359115	0.885627	0.781523	1.0036
ERP27	IPF		Inverse variance weighted	5	-0.120197	0.0585749	0.0401673	-0.235004	-0.0053903	0.886746	0.790568	0.994624
ERP27	IPF		Simple mode	5	-0.128533	0.0904494	0.228347	-0.305814	0.048748	0.879385	0.736524	1.04996
ERP27	IPF		Weighted mode	5	-0.124211	0.0669782	0.137272	-0.255488	0.00706632	0.883194	0.774538	1.00709
CPNE8	IPF		MR Egger	8	-0.272064	0.335487	0.448357	-0.929619	0.38549	0.761805	0.394704	1.47034
CPNE8	IPF		Weighted median	8	-0.391252	0.236537	0.0981113	-0.854865	0.0723615	0.67621	0.425341	1.07504
CPNE8	IPF		Inverse variance weighted	8	-0.424206	0.200974	0.0347934	-0.818114	-0.0302977	0.654289	0.441263	0.970157
CPNE8	IPF		Simple mode	8	-0.859948	0.37356	0.0548268	-1.59213	-0.127769	0.423184	0.203493	0.880057
CPNE8	IPF		Weighted mode	8	-0.132447	0.26272	0.629641	-0.647378	0.382484	0.875949	0.523416	1.46592
PRICKLE1	IPF		MR Egger	5	0.140166	0.219855	0.569099	-0.290749	0.571081	1.15046	0.747703	1.77018
PRICKLE1	IPF		Weighted median	5	0.277061	0.148022	0.0612401	-0.0130618	0.567184	1.31925	0.987023	1.76329
PRICKLE1	IPF		Inverse variance weighted	5	0.308516	0.136058	0.0233579	0.041842	0.575191	1.3614	1.04273	1.77747
PRICKLE1	IPF		Simple mode	5	0.292265	0.255091	0.315794	-0.207714	0.792244	1.33946	0.812439	2.20835
PRICKLE1	IPF		Weighted mode	5	0.243841	0.158551	0.198887	-0.0669192	0.554601	1.27614	0.935271	1.74125
CLSTN3	IPF		MR Egger	3	-0.231805	0.250742	0.52497	-0.723259	0.259649	0.793101	0.485169	1.29647
CLSTN3	IPF		Weighted median	3	-0.318532	0.113992	0.0052008	-0.541956	-0.0951067	0.727216	0.581609	0.909276
CLSTN3	IPF		Inverse variance weighted	3	-0.32829	0.108285	0.00243153	-0.540529	-0.116052	0.720154	0.58244	0.890429
CLSTN3	IPF		Simple mode	3	-0.281849	0.144202	0.189832	-0.564484	0.000786024	0.754388	0.568653	1.00079
CLSTN3	IPF		Weighted mode	3	-0.318752	0.121089	0.119079	-0.556086	-0.0814179	0.727056	0.573449	0.921808
PEX5	IPF		MR Egger	3	0.489127	0.228713	0.27845	0.0408496	0.937404	1.63089	1.0417	2.55334
PEX5	IPF		Weighted median	3	0.27315	0.111487	0.0142827	0.0546365	0.491664	1.3141	1.05616	1.63504
PEX5	IPF		Inverse variance weighted	3	0.238031	0.107459	0.0267538	0.0274118	0.44865	1.26875	1.02779	1.5662
PEX5	IPF		Simple mode	3	0.288179	0.180088	0.250688	-0.0647938	0.641151	1.334	0.937261	1.89867
PEX5	IPF		Weighted mode	3	0.275024	0.117901	0.144879	0.0439384	0.50611	1.31656	1.04492	1.65883
ITGB7	IPF		MR Egger	4	-0.299476	0.162212	0.206142	-0.617412	0.0184588	0.741206	0.539339	1.01863
ITGB7	IPF		Weighted median	4	-0.246407	0.109413	0.0243176	-0.460856	-0.0319568	0.781604	0.630743	0.968548
ITGB7	IPF		Inverse variance weighted	4	-0.237601	0.102236	0.0201234	-0.437985	-0.037218	0.788517	0.645336	0.963466
ITGB7	IPF		Simple mode	4	-0.273302	0.188765	0.243484	-0.643282	0.0966782	0.760863	0.525565	1.10151
ITGB7	IPF		Weighted mode	4	-0.273302	0.116423	0.100534	-0.501491	-0.045113	0.760863	0.605627	0.955889
PGGHG	IPF		MR Egger	3	0.13273	0.185659	0.604871	-0.231161	0.496622	1.14194	0.793612	1.64316
PGGHG	IPF		Weighted median	3	0.193431	0.101555	0.0568198	-0.00561656	0.392478	1.21341	0.994399	1.48064
PGGHG	IPF		Inverse variance weighted	3	0.191982	0.0968612	0.0474752	0.00213446	0.38183	1.21165	1.00214	1.46496
PGGHG	IPF		Simple mode	3	0.251996	0.133384	0.199446	-0.00943624	0.513429	1.28659	0.990608	1.67101
PGGHG	IPF		Weighted mode	3	0.157072	0.115219	0.305984	-0.0687567	0.382901	1.17008	0.933554	1.46653
LMTK3	IPF		MR Egger	3	0.825645	0.58666	0.393285	-0.324209	1.9755	2.28335	0.723099	7.21022
LMTK3	IPF		Weighted median	3	0.760427	0.32643	0.0198312	0.120624	1.40023	2.13919	1.1282	4.05613
LMTK3	IPF		Inverse variance weighted	3	0.581288	0.282564	0.0396679	0.0274625	1.13511	1.78834	1.02784	3.11153
LMTK3	IPF		Simple mode	3	0.790389	0.491922	0.249353	-0.173779	1.75456	2.20425	0.840483	5.78089
LMTK3	IPF		Weighted mode	3	0.818551	0.441717	0.205048	-0.047215	1.68432	2.26721	0.953882	5.38877
CARM1	IPF		MR Egger	8	-0.385048	0.240267	0.160147	-0.855972	0.0858755	0.680418	0.42487	1.08967
CARM1	IPF		Weighted median	8	-0.409227	0.147444	0.0055122	-0.698218	-0.120236	0.664163	0.497471	0.886711
CARM1	IPF		Inverse variance weighted	8	-0.315441	0.129608	0.0149406	-0.569472	-0.0614102	0.729467	0.565824	0.940437
CARM1	IPF		Simple mode	8	-0.436672	0.334964	0.233592	-1.0932	0.219859	0.646184	0.335142	1.2459
CARM1	IPF		Weighted mode	8	-0.453967	0.160606	0.0255306	-0.768753	-0.13918	0.635104	0.463591	0.870072
ZNF697	IPF		MR Egger	3	-0.433777	0.542979	0.57088	-1.49802	0.630462	0.648057	0.223574	1.87848
ZNF697	IPF		Weighted median	3	-0.639107	0.206864	0.00200495	-1.04456	-0.233653	0.527763	0.351846	0.791636
ZNF697	IPF		Inverse variance weighted	3	-0.618547	0.265386	0.0197668	-1.1387	-0.0983904	0.538727	0.320234	0.906295
ZNF697	IPF		Simple mode	3	-0.867954	0.366652	0.141528	-1.58659	-0.149316	0.41981	0.204622	0.861297
ZNF697	IPF		Weighted mode	3	-0.639724	0.185194	0.0745538	-1.0027	-0.276744	0.527438	0.366886	0.758249
NME7	IPF		MR Egger	4	-0.220076	0.180838	0.347728	-0.574518	0.134366	0.802458	0.562976	1.14381
NME7	IPF		Weighted median	4	-0.259807	0.111419	0.0197114	-0.478188	-0.0414252	0.771201	0.619905	0.959421
NME7	IPF		Inverse variance weighted	4	-0.258088	0.107125	0.0159864	-0.468053	-0.0481234	0.772527	0.62622	0.953016
NME7	IPF		Simple mode	4	-0.570496	0.241079	0.0988227	-1.04301	-0.0979817	0.565245	0.352392	0.906666
NME7	IPF		Weighted mode	4	-0.244419	0.115627	0.124909	-0.471048	-0.0177899	0.783159	0.624348	0.982367
CNIH4	IPF		MR Egger	5	0.530038	0.327917	0.204432	-0.112679	1.17275	1.699	0.893438	3.23088
CNIH4	IPF		Weighted median	5	0.279085	0.103166	0.00682642	0.076879	0.481291	1.32192	1.07991	1.61816
CNIH4	IPF		Inverse variance weighted	5	0.262751	0.0985913	0.00769768	0.0695119	0.45599	1.3005	1.07198	1.57773
CNIH4	IPF		Simple mode	5	0.237027	0.194046	0.288963	-0.143302	0.617357	1.26748	0.866492	1.85402
CNIH4	IPF		Weighted mode	5	0.279073	0.0994059	0.0484446	0.0842373	0.473908	1.3219	1.08789	1.60626
SUMF1	IPF		MR Egger	3	2.29942	1.67156	0.400169	-0.976841	5.57568	9.96842	0.376499	263.93
SUMF1	IPF		Weighted median	3	0.233254	0.0914945	0.0107916	0.0539248	0.412583	1.2627	1.05541	1.51072
SUMF1	IPF		Inverse variance weighted	3	0.229201	0.107916	0.0336803	0.0176851	0.440716	1.25759	1.01784	1.55382
SUMF1	IPF		Simple mode	3	0.185708	0.126078	0.278656	-0.0614056	0.432821	1.20407	0.940442	1.5416
SUMF1	IPF		Weighted mode	3	0.240673	0.10568	0.150472	0.03354	0.447807	1.27211	1.03411	1.56488
OSBPL10	IPF		MR Egger	5	-0.220248	0.286912	0.498583	-0.782596	0.3421	0.80232	0.457218	1.4079
OSBPL10	IPF		Weighted median	5	-0.329407	0.217766	0.130366	-0.756228	0.0974154	0.719351	0.469434	1.10232
OSBPL10	IPF		Inverse variance weighted	5	-0.3779	0.172118	0.0281217	-0.715252	-0.0405483	0.685299	0.489069	0.960263
OSBPL10	IPF		Simple mode	5	-0.35063	0.300195	0.307673	-0.939011	0.237752	0.704244	0.391014	1.26839
OSBPL10	IPF		Weighted mode	5	-0.242191	0.229893	0.351544	-0.692782	0.2084	0.784906	0.500182	1.23171
ITGA9	IPF		MR Egger	3	-0.178232	0.469225	0.7689	-1.09791	0.741448	0.836748	0.333567	2.09897
ITGA9	IPF		Weighted median	3	-0.255077	0.147271	0.0832693	-0.543728	0.0335742	0.774857	0.58058	1.03414
ITGA9	IPF		Inverse variance weighted	3	-0.287512	0.142306	0.0433444	-0.566433	-0.00859182	0.750127	0.567546	0.991445
ITGA9	IPF		Simple mode	3	-0.261755	0.219032	0.354558	-0.691058	0.167548	0.7697	0.501046	1.1824
ITGA9	IPF		Weighted mode	3	-0.252681	0.146117	0.225894	-0.53907	0.0337072	0.776715	0.583291	1.03428
ADGRG7	IPF		MR Egger	3	0.427617	0.369923	0.454027	-0.297432	1.15267	1.5336	0.742723	3.16663
ADGRG7	IPF		Weighted median	3	0.480959	0.140553	0.000621842	0.205475	0.756443	1.61762	1.22811	2.13068
ADGRG7	IPF		Inverse variance weighted	3	0.446686	0.192738	0.0204722	0.0689191	0.824453	1.56312	1.07135	2.28063
ADGRG7	IPF		Simple mode	3	0.6491	0.258528	0.128708	0.142386	1.15581	1.91382	1.15302	3.17661
ADGRG7	IPF		Weighted mode	3	0.489832	0.156972	0.0891728	0.182166	0.797498	1.63204	1.19981	2.21998
SSBP2	IPF		MR Egger	4	0.800402	0.46712	0.228757	-0.115153	1.71596	2.22644	0.89123	5.56199
SSBP2	IPF		Weighted median	4	0.526869	0.229092	0.021459	0.0778478	0.975889	1.69362	1.08096	2.65353
SSBP2	IPF		Inverse variance weighted	4	0.478212	0.195643	0.014513	0.0947519	0.861673	1.61319	1.09939	2.36712
SSBP2	IPF		Simple mode	4	0.505153	0.320715	0.213315	-0.123449	1.13375	1.65724	0.883866	3.1073
SSBP2	IPF		Weighted mode	4	0.545217	0.236754	0.104711	0.0811788	1.00925	1.72498	1.08456	2.74356
GSN	IPF		MR Egger	9	-0.208675	0.134433	0.164543	-0.472164	0.0548144	0.811659	0.623651	1.05634
GSN	IPF		Weighted median	9	-0.2468	0.0922349	0.00745562	-0.42758	-0.0660196	0.781297	0.652085	0.936112
GSN	IPF		Inverse variance weighted	9	-0.214283	0.082002	0.00897142	-0.375007	-0.0535589	0.80712	0.687285	0.94785
GSN	IPF		Simple mode	9	-0.254936	0.213408	0.266457	-0.673215	0.163343	0.774966	0.510066	1.17744
GSN	IPF		Weighted mode	9	-0.235134	0.0968772	0.0413867	-0.425013	-0.0452549	0.790465	0.653761	0.955754
SH3GLB2	IPF		MR Egger	9	0.354106	0.123672	0.0242239	0.111709	0.596502	1.42491	1.11819	1.81576
SH3GLB2	IPF		Weighted median	9	0.251824	0.0858423	0.00335093	0.0835731	0.420075	1.28637	1.08716	1.52208
SH3GLB2	IPF		Inverse variance weighted	9	0.214102	0.0787181	0.00653087	0.059815	0.36839	1.23875	1.06164	1.44541
SH3GLB2	IPF		Simple mode	9	0.19047	0.198823	0.36612	-0.199223	0.580163	1.20982	0.819367	1.78633
SH3GLB2	IPF		Weighted mode	9	0.25444	0.093697	0.0264298	0.0707935	0.438086	1.28974	1.07336	1.54974
PTGES	IPF		MR Egger	5	0.344845	0.209669	0.198578	-0.0661061	0.755795	1.41177	0.936032	2.1293
PTGES	IPF		Weighted median	5	0.285812	0.128926	0.0266323	0.0331166	0.538507	1.33084	1.03367	1.71345
PTGES	IPF		Inverse variance weighted	5	0.264949	0.122354	0.0303552	0.0251346	0.504762	1.30336	1.02545	1.65659
PTGES	IPF		Simple mode	5	0.294158	0.196426	0.208604	-0.0908381	0.679154	1.342	0.913165	1.97221
PTGES	IPF		Weighted mode	5	0.292019	0.131071	0.0898156	0.0351199	0.548917	1.33913	1.03574	1.73138
PROSER2	IPF		MR Egger	5	-0.251719	0.227568	0.349402	-0.697752	0.194313	0.777463	0.497703	1.21448
PROSER2	IPF		Weighted median	5	-0.359336	0.132411	0.00665183	-0.618862	-0.0998101	0.69814	0.538557	0.905009
PROSER2	IPF		Inverse variance weighted	5	-0.374811	0.116161	0.00125247	-0.602486	-0.147135	0.687419	0.547449	0.863177
PROSER2	IPF		Simple mode	5	-0.413276	0.199012	0.106427	-0.803339	-0.0232118	0.66148	0.447831	0.977056
PROSER2	IPF		Weighted mode	5	-0.373775	0.139429	0.0551851	-0.647055	-0.100494	0.688132	0.523585	0.90439
FUOM	IPF		MR Egger	4	1.32594	0.709196	0.20246	-0.0640795	2.71597	3.76574	0.93793	15.1192
FUOM	IPF		Weighted median	4	0.590676	0.257292	0.0216905	0.0863844	1.09497	1.80521	1.09023	2.98909
FUOM	IPF		Inverse variance weighted	4	0.458465	0.224987	0.0415765	0.0174893	0.89944	1.58164	1.01764	2.45823
FUOM	IPF		Simple mode	4	0.129347	0.375576	0.753276	-0.606782	0.865477	1.13809	0.545102	2.37614
FUOM	IPF		Weighted mode	4	0.688513	0.298389	0.104275	0.103671	1.27336	1.99075	1.10924	3.57282
C4orf33	IPF		MR Egger	4	0.350063	0.180995	0.192775	-0.00468837	0.704814	1.41916	0.995323	2.02347
C4orf33	IPF		Weighted median	4	0.257236	0.116886	0.027754	0.0281397	0.486332	1.29335	1.02854	1.62634
C4orf33	IPF		Inverse variance weighted	4	0.24066	0.111061	0.0302418	0.0229796	0.45834	1.27209	1.02325	1.58145
C4orf33	IPF		Simple mode	4	0.245621	0.157831	0.217513	-0.0637284	0.554971	1.27842	0.93826	1.74189
C4orf33	IPF		Weighted mode	4	0.251533	0.131848	0.152463	-0.00688873	0.509954	1.28599	0.993135	1.66521
LPCAT1	IPF		MR Egger	3	0.938985	1.22447	0.583525	-1.46098	3.33895	2.55738	0.232009	28.1894
LPCAT1	IPF		Weighted median	3	0.414515	0.201251	0.0394284	0.0200623	0.808967	1.51364	1.02026	2.24559
LPCAT1	IPF		Inverse variance weighted	3	0.413617	0.194418	0.0333811	0.032559	0.794676	1.51228	1.03309	2.21372
LPCAT1	IPF		Simple mode	3	0.234659	0.286306	0.498573	-0.326501	0.79582	1.26448	0.721443	2.21626
LPCAT1	IPF		Weighted mode	3	0.478485	0.227705	0.170386	0.0321819	0.924787	1.61363	1.03271	2.52133
TOMM40L	IPF		MR Egger	4	0.01687	0.434626	0.972564	-0.834997	0.868737	1.01701	0.433876	2.3839
TOMM40L	IPF		Weighted median	4	0.288205	0.103244	0.00524648	0.0858469	0.490563	1.33403	1.08964	1.63323
TOMM40L	IPF		Inverse variance weighted	4	0.273744	0.104753	0.008969	0.0684283	0.479061	1.31488	1.07082	1.61456
TOMM40L	IPF		Simple mode	4	0.35509	0.226365	0.214734	-0.0885851	0.798764	1.42631	0.915225	2.22279
TOMM40L	IPF		Weighted mode	4	0.347712	0.115406	0.0570786	0.121515	0.573908	1.41582	1.12921	1.77519
CFAP298	IPF		MR Egger	3	4.34405	7.2353	0.655773	-9.83714	18.5252	77.0187	5.343e-05	1.11022e+08
CFAP298	IPF		Weighted median	3	0.847107	0.384554	0.0276069	0.0933803	1.60083	2.33289	1.09788	4.95716
CFAP298	IPF		Inverse variance weighted	3	0.868456	0.350213	0.0131458	0.182039	1.55487	2.38323	1.19966	4.73449
CFAP298	IPF		Simple mode	3	0.67392	0.51541	0.321128	-0.336283	1.68412	1.96191	0.714421	5.38772
CFAP298	IPF		Weighted mode	3	1.05033	0.467469	0.153687	0.134094	1.96657	2.8586	1.1435	7.14613
ARHGAP27	IPF		MR Egger	4	0.418949	0.239508	0.222363	-0.0504881	0.888385	1.52036	0.950765	2.4312
ARHGAP27	IPF		Weighted median	4	0.325708	0.115353	0.00474934	0.0996148	0.5518	1.38501	1.10475	1.73638
ARHGAP27	IPF		Inverse variance weighted	4	0.313498	0.109227	0.00410281	0.0994126	0.527583	1.3682	1.10452	1.69483
ARHGAP27	IPF		Simple mode	4	0.408392	0.17209	0.0982249	0.0710967	0.745688	1.5044	1.07369	2.10789
ARHGAP27	IPF		Weighted mode	4	0.30741	0.124041	0.0894057	0.0642886	0.550531	1.3599	1.0664	1.73417
THEM4	IPF		MR Egger	3	-0.0487191	0.178941	0.830774	-0.399444	0.302006	0.952449	0.670693	1.35257
THEM4	IPF		Weighted median	3	-0.179509	0.086002	0.0368643	-0.348073	-0.0109449	0.835681	0.706048	0.989115
THEM4	IPF		Inverse variance weighted	3	-0.188887	0.0835717	0.02381	-0.352688	-0.0250866	0.82788	0.702797	0.975225
THEM4	IPF		Simple mode	3	-0.179251	0.0937905	0.196145	-0.363081	0.00457803	0.835896	0.69553	1.00459
THEM4	IPF		Weighted mode	3	-0.179251	0.0898633	0.184225	-0.355383	-0.00311921	0.835896	0.700905	0.996886
ZNF66	IPF		MR Egger	5	0.671256	0.235735	0.0652425	0.209216	1.1333	1.95669	1.23271	3.10588
ZNF66	IPF		Weighted median	5	0.332757	0.126006	0.00827115	0.0857847	0.57973	1.39481	1.08957	1.78556
ZNF66	IPF		Inverse variance weighted	5	0.281234	0.121814	0.0209596	0.042478	0.51999	1.32476	1.04339	1.68201
ZNF66	IPF		Simple mode	5	0.386884	0.162762	0.0762383	0.0678706	0.705898	1.47239	1.07023	2.02566
ZNF66	IPF		Weighted mode	5	0.351283	0.123763	0.0469462	0.108707	0.593859	1.42089	1.11484	1.81096
MPZL3	IPF		MR Egger	3	0.9812	0.825957	0.445446	-0.637677	2.60008	2.66765	0.528519	13.4648
MPZL3	IPF		Weighted median	3	0.359817	0.122381	0.00328063	0.119951	0.599684	1.43307	1.12744	1.82154
MPZL3	IPF		Inverse variance weighted	3	0.365382	0.124474	0.003331	0.121414	0.60935	1.44106	1.12909	1.83924
MPZL3	IPF		Simple mode	3	0.264801	0.237648	0.381118	-0.20099	0.730592	1.30317	0.817921	2.07631
MPZL3	IPF		Weighted mode	3	0.370618	0.121958	0.0933667	0.131581	0.609655	1.44863	1.14063	1.8398
GBAP1	IPF		MR Egger	5	-0.812096	1.37492	0.596298	-3.50693	1.88274	0.443927	0.0299887	6.5715
GBAP1	IPF		Weighted median	5	-0.30919	0.11528	0.00731645	-0.535138	-0.0832419	0.734041	0.585588	0.920129
GBAP1	IPF		Inverse variance weighted	5	-0.322857	0.10685	0.00251445	-0.532283	-0.113432	0.724077	0.587263	0.892765
GBAP1	IPF		Simple mode	5	-0.380005	0.179069	0.101101	-0.730981	-0.0290298	0.683858	0.481436	0.971388
GBAP1	IPF		Weighted mode	5	-0.304819	0.1227	0.0679003	-0.545312	-0.064327	0.737257	0.579661	0.937698
PAQR6	IPF		MR Egger	7	-0.397921	0.180634	0.0788045	-0.751964	-0.0438781	0.671715	0.47144	0.957071
PAQR6	IPF		Weighted median	7	-0.194599	0.0956734	0.0419528	-0.382118	-0.00707871	0.823165	0.682414	0.992946
PAQR6	IPF		Inverse variance weighted	7	-0.191532	0.0860095	0.0259556	-0.360111	-0.0229538	0.825693	0.697599	0.977308
PAQR6	IPF		Simple mode	7	-0.231031	0.14143	0.153476	-0.508235	0.0461723	0.793715	0.601557	1.04725
PAQR6	IPF		Weighted mode	7	-0.195735	0.0882508	0.0683919	-0.368706	-0.0227631	0.82223	0.691628	0.977494
LMNA	IPF		MR Egger	8	-0.135851	0.165623	0.443437	-0.460473	0.188771	0.872973	0.630985	1.20776
LMNA	IPF		Weighted median	8	-0.215713	0.13932	0.121544	-0.488781	0.0573549	0.805966	0.613373	1.05903
LMNA	IPF		Inverse variance weighted	8	-0.301764	0.117095	0.00996369	-0.531271	-0.0722578	0.739512	0.587858	0.930291
LMNA	IPF		Simple mode	8	-0.272522	0.256677	0.323609	-0.775609	0.230564	0.761456	0.460423	1.25931
LMNA	IPF		Weighted mode	8	-0.212627	0.144846	0.185562	-0.496526	0.0712718	0.808457	0.608641	1.07387
ITGA5	IPF		MR Egger	7	-0.0381022	0.460706	0.937296	-0.941086	0.864881	0.962615	0.390204	2.37472
ITGA5	IPF		Weighted median	7	-0.188294	0.205753	0.360115	-0.591569	0.214982	0.828371	0.553458	1.23984
ITGA5	IPF		Inverse variance weighted	7	-0.326646	0.165699	0.0486875	-0.651417	-0.00187539	0.721339	0.521306	0.998126
ITGA5	IPF		Simple mode	7	-0.193837	0.325544	0.573317	-0.831902	0.444229	0.823792	0.435221	1.55929
ITGA5	IPF		Weighted mode	7	-0.175861	0.242428	0.495504	-0.65102	0.299297	0.838734	0.521514	1.34891
ZNF385A	IPF		MR Egger	7	-0.843493	0.452688	0.121455	-1.73076	0.0437758	0.430205	0.177149	1.04475
ZNF385A	IPF		Weighted median	7	-0.575238	0.243837	0.018319	-1.05316	-0.0973172	0.562571	0.348834	0.907268
ZNF385A	IPF		Inverse variance weighted	7	-0.531666	0.19721	0.00701893	-0.918197	-0.145135	0.587625	0.399238	0.864905
ZNF385A	IPF		Simple mode	7	-0.602723	0.353482	0.139056	-1.29555	0.090101	0.547319	0.273748	1.09428
ZNF385A	IPF		Weighted mode	7	-0.659005	0.347502	0.1067	-1.34011	0.0220983	0.517366	0.261817	1.02234
ZG16B	IPF		MR Egger	6	0.314623	0.182945	0.160594	-0.0439495	0.673195	1.36974	0.957002	1.96049
ZG16B	IPF		Weighted median	6	0.248788	0.10621	0.0191601	0.0406151	0.45696	1.28247	1.04145	1.57927
ZG16B	IPF		Inverse variance weighted	6	0.195131	0.0905096	0.0310905	0.017732	0.372529	1.21547	1.01789	1.4514
ZG16B	IPF		Simple mode	6	0.232899	0.222578	0.343315	-0.203355	0.669153	1.26225	0.815989	1.95258
ZG16B	IPF		Weighted mode	6	0.31086	0.118346	0.0467191	0.0789007	0.542819	1.3646	1.0821	1.72085
TPCN2	IPF		MR Egger	4	-0.407464	0.240795	0.232689	-0.879423	0.064494	0.665335	0.415022	1.06662
TPCN2	IPF		Weighted median	4	-0.204978	0.0852033	0.0161391	-0.371977	-0.0379798	0.814665	0.68937	0.962732
TPCN2	IPF		Inverse variance weighted	4	-0.18966	0.0802298	0.0180809	-0.34691	-0.0324094	0.82724	0.706869	0.96811
TPCN2	IPF		Simple mode	4	-0.185015	0.107123	0.182596	-0.394976	0.0249453	0.831091	0.673696	1.02526
TPCN2	IPF		Weighted mode	4	-0.205034	0.0904879	0.108337	-0.38239	-0.0276779	0.814619	0.682229	0.972702
SLC25A34	IPF		MR Egger	5	0.0622396	0.263483	0.828472	-0.454186	0.578665	1.06422	0.634964	1.78366
SLC25A34	IPF		Weighted median	5	0.238209	0.119626	0.0464505	0.00374146	0.472676	1.26897	1.00375	1.60428
SLC25A34	IPF		Inverse variance weighted	5	0.234126	0.113593	0.0392933	0.0114844	0.456768	1.2638	1.01155	1.57896
SLC25A34	IPF		Simple mode	5	0.251314	0.191474	0.259588	-0.123975	0.626603	1.28571	0.883402	1.87124
SLC25A34	IPF		Weighted mode	5	0.23134	0.123006	0.133169	-0.00975115	0.472432	1.26029	0.990296	1.60389
EXTL2	IPF		MR Egger	3	-0.318229	0.516464	0.648444	-1.3305	0.694041	0.727436	0.264345	2.00179
EXTL2	IPF		Weighted median	3	-0.253895	0.122248	0.0378119	-0.493501	-0.0142893	0.775773	0.610485	0.985812
EXTL2	IPF		Inverse variance weighted	3	-0.271746	0.133244	0.0414043	-0.532904	-0.0105874	0.762048	0.586898	0.989468
EXTL2	IPF		Simple mode	3	-0.135467	0.204845	0.576406	-0.536962	0.266029	0.873308	0.584521	1.30477
EXTL2	IPF		Weighted mode	3	-0.149677	0.135983	0.385797	-0.416204	0.116851	0.860986	0.659546	1.12395
SGCB	IPF		MR Egger	3	-0.847342	1.69691	0.705167	-4.17328	2.4786	0.428552	0.0154016	11.9245
SGCB	IPF		Weighted median	3	-0.43501	0.168478	0.0098232	-0.765227	-0.104792	0.647258	0.465228	0.900512
SGCB	IPF		Inverse variance weighted	3	-0.406279	0.195941	0.0381277	-0.790323	-0.0222353	0.666124	0.453698	0.97801
SGCB	IPF		Simple mode	3	-0.386729	0.250222	0.262244	-0.877165	0.103706	0.679275	0.415961	1.10927
SGCB	IPF		Weighted mode	3	-0.43927	0.169748	0.12249	-0.771977	-0.106564	0.644507	0.462099	0.898918
CTSS	IPF		MR Egger	10	-0.188419	0.140974	0.218131	-0.464728	0.0878895	0.828267	0.628306	1.09187
CTSS	IPF		Weighted median	10	-0.195683	0.119763	0.102277	-0.430418	0.0390531	0.822273	0.650237	1.03983
CTSS	IPF		Inverse variance weighted	10	-0.2713	0.101757	0.00767242	-0.470743	-0.0718561	0.762388	0.624538	0.930665
CTSS	IPF		Simple mode	10	-0.449737	0.257667	0.114869	-0.954765	0.0552911	0.637796	0.384903	1.05685
CTSS	IPF		Weighted mode	10	-0.17007	0.123853	0.202939	-0.412821	0.0726813	0.843606	0.661781	1.07539
PBXIP1	IPF		MR Egger	5	-0.016962	0.342691	0.963635	-0.688635	0.654711	0.983181	0.502261	1.92459
PBXIP1	IPF		Weighted median	5	-0.235775	0.169698	0.164716	-0.568382	0.0968324	0.789958	0.566441	1.10168
PBXIP1	IPF		Inverse variance weighted	5	-0.319438	0.15834	0.0436509	-0.629784	-0.009093	0.726557	0.532707	0.990948
PBXIP1	IPF		Simple mode	5	-0.206366	0.328893	0.564398	-0.850995	0.438264	0.813536	0.42699	1.55001
PBXIP1	IPF		Weighted mode	5	-0.221896	0.193877	0.31624	-0.601894	0.158102	0.800999	0.547773	1.17129
PRRT3	IPF		MR Egger	5	-0.295085	0.462643	0.568937	-1.20187	0.611695	0.744468	0.300633	1.84355
PRRT3	IPF		Weighted median	5	-0.446681	0.188914	0.0180561	-0.816953	-0.0764095	0.639748	0.441776	0.926437
PRRT3	IPF		Inverse variance weighted	5	-0.471959	0.161694	0.00351331	-0.788878	-0.155039	0.623779	0.454354	0.856382
PRRT3	IPF		Simple mode	5	-0.548924	0.252661	0.0955345	-1.04414	-0.0537092	0.577571	0.351995	0.947708
PRRT3	IPF		Weighted mode	5	-0.495946	0.22719	0.0944317	-0.941238	-0.0506541	0.608994	0.390144	0.950607
TMEM144	IPF		MR Egger	8	-0.122423	0.193687	0.550655	-0.50205	0.257205	0.884774	0.605289	1.29331
TMEM144	IPF		Weighted median	8	-0.219131	0.124128	0.0775025	-0.462421	0.0241597	0.803217	0.629757	1.02445
TMEM144	IPF		Inverse variance weighted	8	-0.241641	0.105803	0.0223791	-0.449015	-0.0342666	0.785338	0.638257	0.966314
TMEM144	IPF		Simple mode	8	-0.44559	0.246814	0.113986	-0.929346	0.0381661	0.640446	0.394812	1.0389
TMEM144	IPF		Weighted mode	8	-0.0553992	0.125828	0.673011	-0.302022	0.191224	0.946107	0.739322	1.21073
CCDC112	IPF		MR Egger	3	0.193955	0.670681	0.820784	-1.12058	1.50849	1.21404	0.326091	4.5199
CCDC112	IPF		Weighted median	3	0.579757	0.267921	0.0304714	0.0546312	1.10488	1.7856	1.05615	3.01887
CCDC112	IPF		Inverse variance weighted	3	0.615478	0.242801	0.0112475	0.139589	1.09137	1.85054	1.1498	2.97834
CCDC112	IPF		Simple mode	3	0.613311	0.349644	0.221504	-0.0719917	1.29861	1.84654	0.930539	3.66422
CCDC112	IPF		Weighted mode	3	0.540122	0.353081	0.26571	-0.151916	1.23216	1.71622	0.859061	3.42863
NSA2	IPF		MR Egger	3	0.0972897	0.151144	0.6359	-0.198952	0.393531	1.10218	0.819589	1.48221
NSA2	IPF		Weighted median	3	0.190158	0.08883	0.0322987	0.0160511	0.364265	1.20944	1.01618	1.43946
NSA2	IPF		Inverse variance weighted	3	0.189152	0.0888849	0.0333327	0.0149373	0.363366	1.20822	1.01505	1.43816
NSA2	IPF		Simple mode	3	0.261614	0.200493	0.321881	-0.131352	0.65458	1.29903	0.876909	1.92433
NSA2	IPF		Weighted mode	3	0.187551	0.094543	0.185731	0.00224699	0.372855	1.20629	1.00225	1.45187
DAGLB	IPF		MR Egger	6	0.053908	0.211134	0.811063	-0.359915	0.467731	1.05539	0.697735	1.59637
DAGLB	IPF		Weighted median	6	0.227749	0.0880155	0.00966471	0.0552386	0.400259	1.25577	1.05679	1.49221
DAGLB	IPF		Inverse variance weighted	6	0.23589	0.080149	0.00324903	0.0787975	0.392982	1.26603	1.08199	1.48139
DAGLB	IPF		Simple mode	6	0.119138	0.150107	0.463359	-0.17507	0.413347	1.12653	0.839398	1.51187
DAGLB	IPF		Weighted mode	6	0.232824	0.09071	0.050237	0.0550325	0.410616	1.26216	1.05657	1.50775
ZMAT4	IPF		MR Egger	5	0.185506	0.109407	0.188541	-0.0289325	0.399944	1.20383	0.971482	1.49174
ZMAT4	IPF		Weighted median	5	0.194323	0.0900759	0.0309801	0.0177745	0.370872	1.21449	1.01793	1.449
ZMAT4	IPF		Inverse variance weighted	5	0.192627	0.085708	0.0246094	0.0246393	0.360615	1.21243	1.02495	1.43421
ZMAT4	IPF		Simple mode	5	0.159179	0.220482	0.510268	-0.272965	0.591323	1.17255	0.761119	1.80638
ZMAT4	IPF		Weighted mode	5	0.195287	0.0932703	0.104384	0.0124776	0.378097	1.21566	1.01256	1.4595
MICU2	IPF		MR Egger	4	0.268198	0.276393	0.434232	-0.273532	0.809928	1.30761	0.760688	2.24775
MICU2	IPF		Weighted median	4	0.252891	0.122167	0.0384479	0.0134442	0.492337	1.28774	1.01353	1.63614
MICU2	IPF		Inverse variance weighted	4	0.296783	0.12323	0.0160243	0.0552518	0.538315	1.34552	1.05681	1.71312
MICU2	IPF		Simple mode	4	0.147323	0.267834	0.620588	-0.377632	0.672279	1.15873	0.685483	1.9587
MICU2	IPF		Weighted mode	4	0.251152	0.12962	0.148059	-0.0029032	0.505207	1.28551	0.997101	1.65733
SMCO4	IPF		MR Egger	6	-0.238116	0.133338	0.148676	-0.499459	0.0232277	0.788112	0.606859	1.0235
SMCO4	IPF		Weighted median	6	-0.292589	0.0974126	0.00266797	-0.483518	-0.101661	0.746328	0.61661	0.903336
SMCO4	IPF		Inverse variance weighted	6	-0.276843	0.0929648	0.00290199	-0.459054	-0.094632	0.758173	0.631881	0.909708
SMCO4	IPF		Simple mode	6	-0.40175	0.215899	0.121841	-0.824912	0.0214113	0.669148	0.438274	1.02164
SMCO4	IPF		Weighted mode	6	-0.293166	0.0984473	0.0308746	-0.486122	-0.100209	0.745898	0.615006	0.904648
ATF7IP2	IPF		MR Egger	4	-0.400227	0.155056	0.123006	-0.704137	-0.0963166	0.670168	0.494535	0.908176
ATF7IP2	IPF		Weighted median	4	-0.280669	0.103348	0.0066121	-0.483231	-0.0781075	0.755278	0.616787	0.924865
ATF7IP2	IPF		Inverse variance weighted	4	-0.266356	0.102559	0.00940141	-0.467371	-0.0653404	0.766167	0.626648	0.936749
ATF7IP2	IPF		Simple mode	4	-0.178245	0.220579	0.47818	-0.610579	0.254089	0.836738	0.543036	1.28929
ATF7IP2	IPF		Weighted mode	4	-0.329165	0.11878	0.0694974	-0.561973	-0.096357	0.719524	0.570083	0.90814
SLFN5	IPF		MR Egger	4	0.203936	0.19277	0.400992	-0.173894	0.581766	1.22622	0.840386	1.78919
SLFN5	IPF		Weighted median	4	0.20785	0.106572	0.0511379	-0.00103152	0.416732	1.23103	0.998969	1.517
SLFN5	IPF		Inverse variance weighted	4	0.209004	0.1023	0.0410485	0.008495	0.409512	1.23245	1.00853	1.50608
SLFN5	IPF		Simple mode	4	0.198653	0.152652	0.284064	-0.100545	0.497851	1.21976	0.904344	1.64518
SLFN5	IPF		Weighted mode	4	0.201169	0.108556	0.160923	-0.0116011	0.413938	1.22283	0.988466	1.51276
GNG8	IPF		MR Egger	3	0.197384	0.290775	0.62034	-0.372536	0.767303	1.21821	0.688985	2.15395
GNG8	IPF		Weighted median	3	0.313585	0.10391	0.00254578	0.109921	0.517249	1.36832	1.11619	1.67741
GNG8	IPF		Inverse variance weighted	3	0.332738	0.129432	0.0101478	0.0790508	0.586425	1.39478	1.08226	1.79755
GNG8	IPF		Simple mode	3	0.442785	0.338022	0.32046	-0.219738	1.10531	1.55704	0.802729	3.02015
GNG8	IPF		Weighted mode	3	0.306139	0.101502	0.0945898	0.107195	0.505083	1.35817	1.11315	1.65712
TPM4	IPF		MR Egger	6	-0.490388	0.218565	0.0882619	-0.918776	-0.0620007	0.612389	0.399007	0.939882
TPM4	IPF		Weighted median	6	-0.412999	0.148624	0.00545583	-0.704303	-0.121695	0.661663	0.494453	0.885418
TPM4	IPF		Inverse variance weighted	6	-0.38672	0.112995	0.000620627	-0.608191	-0.165249	0.679282	0.544335	0.847683
TPM4	IPF		Simple mode	6	-0.65095	0.213632	0.0285199	-1.06967	-0.232231	0.52155	0.343122	0.792763
TPM4	IPF		Weighted mode	6	-0.441536	0.166853	0.0456317	-0.768569	-0.114503	0.643048	0.463676	0.891809
PPP1R14A	IPF		MR Egger	6	-0.19197	0.195234	0.381138	-0.574628	0.190688	0.825332	0.562914	1.21008
PPP1R14A	IPF		Weighted median	6	-0.196124	0.106569	0.0657175	-0.404999	0.0127515	0.821911	0.666978	1.01283
PPP1R14A	IPF		Inverse variance weighted	6	-0.207919	0.0960023	0.0303284	-0.396084	-0.0197549	0.812272	0.67295	0.980439
PPP1R14A	IPF		Simple mode	6	-0.18765	0.171604	0.324032	-0.523994	0.148693	0.828904	0.592151	1.16032
PPP1R14A	IPF		Weighted mode	6	-0.19549	0.118431	0.15972	-0.427615	0.0366353	0.822432	0.652063	1.03731
EEF2	IPF		MR Egger	4	0.924411	0.458104	0.181088	0.0265277	1.82229	2.52038	1.02688	6.18603
EEF2	IPF		Weighted median	4	0.671668	0.311491	0.0310604	0.061145	1.28219	1.9575	1.06305	3.60453
EEF2	IPF		Inverse variance weighted	4	0.584336	0.264944	0.0274187	0.065045	1.10363	1.7938	1.06721	3.01508
EEF2	IPF		Simple mode	4	0.748398	0.435709	0.184358	-0.105592	1.60239	2.11361	0.899792	4.96488
EEF2	IPF		Weighted mode	4	0.715307	0.388496	0.16284	-0.0461461	1.47676	2.04481	0.954902	4.37873
PLIN4	IPF		MR Egger	5	0.398377	0.43979	0.431799	-0.463611	1.26037	1.48941	0.629008	3.52671
PLIN4	IPF		Weighted median	5	0.672977	0.280919	0.0165919	0.122376	1.22358	1.96006	1.13018	3.39933
PLIN4	IPF		Inverse variance weighted	5	0.612382	0.237599	0.00995532	0.146688	1.07808	1.84482	1.15799	2.93902
PLIN4	IPF		Simple mode	5	0.767551	0.37138	0.107625	0.0396464	1.49545	2.15448	1.04044	4.46137
PLIN4	IPF		Weighted mode	5	0.627359	0.309282	0.112413	0.0211655	1.23355	1.87266	1.02139	3.43341
TRANK1	IPF		MR Egger	4	0.289987	0.217909	0.314704	-0.137115	0.71709	1.33641	0.87187	2.04846
TRANK1	IPF		Weighted median	4	0.2697	0.127828	0.0348695	0.0191576	0.520242	1.30957	1.01934	1.68244
TRANK1	IPF		Inverse variance weighted	4	0.266529	0.122531	0.0296161	0.0263672	0.506691	1.30543	1.02672	1.65979
TRANK1	IPF		Simple mode	4	0.299177	0.221383	0.269441	-0.134734	0.733088	1.34875	0.873949	2.0815
TRANK1	IPF		Weighted mode	4	0.269483	0.128568	0.127044	0.0174897	0.521477	1.30929	1.01764	1.68451
PNOC	IPF		MR Egger	3	-2.42374	4.71606	0.697776	-11.6672	6.81974	0.0885893	8.57015e-06	915.744
PNOC	IPF		Weighted median	3	-0.934783	0.390501	0.0166746	-1.70016	-0.169401	0.392671	0.182654	0.84417
PNOC	IPF		Inverse variance weighted	3	-0.872088	0.349805	0.0126645	-1.55771	-0.18647	0.418078	0.210619	0.829884
PNOC	IPF		Simple mode	3	-0.960039	0.484206	0.185877	-1.90908	-0.0109949	0.382878	0.148216	0.989065
PNOC	IPF		Weighted mode	3	-0.988366	0.465867	0.16792	-1.90146	-0.0752671	0.372185	0.14935	0.927496
TCTN2	IPF		MR Egger	3	0.258656	0.366606	0.608838	-0.459891	0.977203	1.29519	0.631353	2.65701
TCTN2	IPF		Weighted median	3	0.357719	0.177152	0.0434587	0.0105006	0.704938	1.43006	1.01056	2.02372
TCTN2	IPF		Inverse variance weighted	3	0.359057	0.169408	0.0340497	0.0270177	0.691096	1.43198	1.02739	1.9959
TCTN2	IPF		Simple mode	3	0.633051	0.292542	0.162909	0.0596688	1.20643	1.88335	1.06148	3.34154
TCTN2	IPF		Weighted mode	3	0.290532	0.185209	0.257273	-0.0724776	0.653542	1.33714	0.930087	1.92234
SCN9A	IPF		MR Egger	5	-0.236613	0.226446	0.37285	-0.680448	0.207221	0.789296	0.50639	1.23025
SCN9A	IPF		Weighted median	5	-0.207132	0.11905	0.0818813	-0.44047	0.0262061	0.812912	0.643734	1.02655
SCN9A	IPF		Inverse variance weighted	5	-0.220851	0.110363	0.0453791	-0.437163	-0.00453851	0.801836	0.645866	0.995472
SCN9A	IPF		Simple mode	5	-0.295288	0.217138	0.24546	-0.72088	0.130303	0.744317	0.486324	1.13917
SCN9A	IPF		Weighted mode	5	-0.215442	0.123857	0.15694	-0.458202	0.0273174	0.806185	0.632419	1.02769
GP9	IPF		MR Egger	10	-0.0551948	0.140554	0.704801	-0.330681	0.220291	0.946301	0.718435	1.24644
GP9	IPF		Weighted median	10	-0.140158	0.0999013	0.160627	-0.335965	0.0556484	0.869221	0.714648	1.05723
GP9	IPF		Inverse variance weighted	10	-0.182558	0.0868817	0.035621	-0.352846	-0.0122701	0.833136	0.702685	0.987805
GP9	IPF		Simple mode	10	-0.257569	0.211574	0.25441	-0.672255	0.157116	0.772928	0.510556	1.17013
GP9	IPF		Weighted mode	10	-0.136141	0.101332	0.211996	-0.334752	0.0624697	0.872719	0.715515	1.06446
HSD17B13	IPF		MR Egger	3	0.192629	0.206734	0.522476	-0.212571	0.597828	1.21243	0.808503	1.81817
HSD17B13	IPF		Weighted median	3	0.201112	0.0937936	0.0320167	0.017277	0.384948	1.22276	1.01743	1.46954
HSD17B13	IPF		Inverse variance weighted	3	0.177311	0.0876386	0.0430518	0.00553937	0.349083	1.194	1.00555	1.41777
HSD17B13	IPF		Simple mode	3	0.196593	0.131497	0.273529	-0.0611415	0.454328	1.21725	0.94069	1.57511
HSD17B13	IPF		Weighted mode	3	0.221631	0.0988756	0.154259	0.0278349	0.415427	1.24811	1.02823	1.51502
OSCAR	IPF		MR Egger	6	-0.131271	0.125912	0.356015	-0.378059	0.115517	0.87698	0.68519	1.12245
OSCAR	IPF		Weighted median	6	-0.158246	0.087023	0.068998	-0.328811	0.0123196	0.85364	0.719779	1.0124
OSCAR	IPF		Inverse variance weighted	6	-0.179248	0.0761	0.0185015	-0.328404	-0.0300918	0.835899	0.720072	0.970356
OSCAR	IPF		Simple mode	6	-0.324419	0.131159	0.0562897	-0.581491	-0.067347	0.722947	0.559064	0.934871
OSCAR	IPF		Weighted mode	6	-0.15665	0.0836902	0.120138	-0.320683	0.00738294	0.855003	0.725653	1.00741
JMJD1C	IPF		MR Egger	4	-0.310231	1.18962	0.818657	-2.64189	2.02143	0.733278	0.0712264	7.54911
JMJD1C	IPF		Weighted median	4	-0.745084	0.315292	0.01812	-1.36306	-0.127112	0.474694	0.255878	0.880635
JMJD1C	IPF		Inverse variance weighted	4	-0.601258	0.304876	0.0485937	-1.19882	-0.00370091	0.548122	0.301551	0.996306
JMJD1C	IPF		Simple mode	4	-0.958554	0.569988	0.191216	-2.07573	0.158622	0.383447	0.125465	1.1719
JMJD1C	IPF		Weighted mode	4	-0.988104	0.474005	0.128439	-1.91715	-0.0590536	0.372282	0.147025	0.942656
TP53RK	IPF		MR Egger	3	0.547723	0.528779	0.488798	-0.488683	1.58413	1.72931	0.613434	4.87504
TP53RK	IPF		Weighted median	3	0.424075	0.183496	0.0208282	0.0644226	0.783728	1.52818	1.06654	2.18962
TP53RK	IPF		Inverse variance weighted	3	0.383282	0.169493	0.0237385	0.0510743	0.715489	1.46709	1.0524	2.04519
TP53RK	IPF		Simple mode	3	0.425617	0.247215	0.227275	-0.0589251	0.910159	1.53053	0.942777	2.48472
TP53RK	IPF		Weighted mode	3	0.440346	0.206521	0.166642	0.0355654	0.845126	1.55324	1.03621	2.32827
BANP	IPF		MR Egger	4	1.02812	0.785467	0.320741	-0.511399	2.56763	2.7958	0.599656	13.0349
BANP	IPF		Weighted median	4	0.500989	0.255438	0.0498442	0.000331671	1.00165	1.65035	1.00033	2.72276
BANP	IPF		Inverse variance weighted	4	0.507278	0.236587	0.0320213	0.0435663	0.970989	1.66076	1.04453	2.64055
BANP	IPF		Simple mode	4	0.221717	0.378022	0.59874	-0.519207	0.96264	1.24822	0.594992	2.6186
BANP	IPF		Weighted mode	4	0.666828	0.275286	0.0939741	0.127268	1.20639	1.94805	1.13572	3.34139
PHOSPHO1	IPF		MR Egger	9	0.828524	0.30453	0.0297372	0.231644	1.4254	2.28994	1.26067	4.15954
PHOSPHO1	IPF		Weighted median	9	0.534548	0.164437	0.00115093	0.212251	0.856846	1.70668	1.23646	2.35572
PHOSPHO1	IPF		Inverse variance weighted	9	0.392985	0.117055	0.000787188	0.163557	0.622413	1.4814	1.17769	1.86342
PHOSPHO1	IPF		Simple mode	9	0.45811	0.290312	0.15322	-0.110902	1.02712	1.58108	0.895026	2.79301
PHOSPHO1	IPF		Weighted mode	9	0.610007	0.179547	0.00939551	0.258094	0.96192	1.84044	1.29446	2.61671
MARCHF3	IPF		MR Egger	4	0.211377	0.38353	0.636887	-0.540341	0.963095	1.23538	0.58255	2.61979
MARCHF3	IPF		Weighted median	4	0.233701	0.120167	0.0517982	-0.00182572	0.469228	1.26327	0.998176	1.59876
MARCHF3	IPF		Inverse variance weighted	4	0.240309	0.115074	0.0367718	0.0147628	0.465855	1.27164	1.01487	1.59338
MARCHF3	IPF		Simple mode	4	0.224124	0.182134	0.306178	-0.132858	0.581106	1.25123	0.87559	1.78802
MARCHF3	IPF		Weighted mode	4	0.223152	0.140244	0.209806	-0.0517273	0.498031	1.25001	0.949588	1.64548
SNAPC5	IPF		MR Egger	3	-0.466894	0.283013	0.346918	-1.0216	0.087811	0.626946	0.360018	1.09178
SNAPC5	IPF		Weighted median	3	-0.574918	0.188054	0.0022342	-0.943504	-0.206332	0.562751	0.389261	0.813563
SNAPC5	IPF		Inverse variance weighted	3	-0.57538	0.189296	0.00236906	-0.946399	-0.20436	0.562491	0.388136	0.815169
SNAPC5	IPF		Simple mode	3	-0.78315	0.305227	0.12422	-1.38139	-0.184906	0.456964	0.251228	0.831182
SNAPC5	IPF		Weighted mode	3	-0.530271	0.193211	0.111074	-0.908964	-0.151578	0.588445	0.402941	0.859351
HRAS	IPF		MR Egger	3	-0.881172	0.574884	0.368009	-2.00795	0.245602	0.414297	0.134264	1.27839
HRAS	IPF		Weighted median	3	-0.674509	0.147866	5.07626e-06	-0.964328	-0.384691	0.509406	0.381239	0.680661
HRAS	IPF		Inverse variance weighted	3	-0.622549	0.285926	0.0294579	-1.18296	-0.0621331	0.536575	0.306369	0.939758
HRAS	IPF		Simple mode	3	-0.902053	0.217443	0.0534877	-1.32824	-0.475864	0.405736	0.264943	0.621348
HRAS	IPF		Weighted mode	3	-0.681289	0.165491	0.0542476	-1.00565	-0.356928	0.505964	0.365806	0.699823
CHST2	IPF		MR Egger	4	-0.492789	0.733543	0.570922	-1.93053	0.944955	0.61092	0.145071	2.5727
CHST2	IPF		Weighted median	4	-0.449208	0.227852	0.0486682	-0.895799	-0.00261732	0.638133	0.408281	0.997386
CHST2	IPF		Inverse variance weighted	4	-0.404432	0.205703	0.049287	-0.807609	-0.00125497	0.667356	0.445923	0.998746
CHST2	IPF		Simple mode	4	-0.439903	0.30254	0.241912	-1.03288	0.153075	0.644099	0.35598	1.16541
CHST2	IPF		Weighted mode	4	-0.461465	0.263681	0.17841	-0.97828	0.0553507	0.63036	0.375957	1.05691
TMEM9B	IPF		MR Egger	4	0.0692991	0.217907	0.780604	-0.357799	0.496397	1.07176	0.699214	1.64279
TMEM9B	IPF		Weighted median	4	0.286842	0.134423	0.0328532	0.0233725	0.550312	1.33221	1.02365	1.73379
TMEM9B	IPF		Inverse variance weighted	4	0.30372	0.129901	0.019382	0.0491154	0.558325	1.35489	1.05034	1.74774
TMEM9B	IPF		Simple mode	4	0.236584	0.27276	0.449552	-0.298026	0.771195	1.26691	0.742282	2.16235
TMEM9B	IPF		Weighted mode	4	0.244977	0.147323	0.194927	-0.0437754	0.53373	1.27759	0.957169	1.70528
ZNF404	IPF		MR Egger	3	-0.38508	0.373369	0.490171	-1.11688	0.346724	0.680396	0.327298	1.41443
ZNF404	IPF		Weighted median	3	-0.360825	0.167909	0.0316394	-0.689926	-0.0317241	0.697101	0.501613	0.968774
ZNF404	IPF		Inverse variance weighted	3	-0.365172	0.163385	0.025415	-0.685407	-0.0449367	0.694077	0.503885	0.956058
ZNF404	IPF		Simple mode	3	-0.349148	0.226471	0.263083	-0.793032	0.0947352	0.705288	0.452471	1.09937
ZNF404	IPF		Weighted mode	3	-0.358224	0.182423	0.188535	-0.715774	-0.000674024	0.698916	0.488814	0.999326
RUFY1	IPF		MR Egger	10	-0.0267755	0.108747	0.811713	-0.239919	0.186368	0.97358	0.786691	1.20487
RUFY1	IPF		Weighted median	10	-0.131307	0.0842452	0.119085	-0.296427	0.0338138	0.876949	0.74347	1.03439
RUFY1	IPF		Inverse variance weighted	10	-0.172043	0.0779299	0.0272674	-0.324786	-0.0193007	0.841943	0.722682	0.980884
RUFY1	IPF		Simple mode	10	-0.248635	0.158158	0.150384	-0.558624	0.0613541	0.779865	0.571996	1.06328
RUFY1	IPF		Weighted mode	10	-0.126521	0.0749241	0.125552	-0.273373	0.0203298	0.881155	0.760809	1.02054
PNPLA2	IPF		MR Egger	5	0.534384	0.334475	0.208402	-0.121187	1.18995	1.7064	0.885868	3.28693
PNPLA2	IPF		Weighted median	5	0.377446	0.154016	0.0142581	0.0755748	0.679317	1.45855	1.0785	1.97253
PNPLA2	IPF		Inverse variance weighted	5	0.307462	0.1447	0.0336018	0.0238492	0.591074	1.35997	1.02414	1.80593
PNPLA2	IPF		Simple mode	5	0.356983	0.264048	0.247776	-0.160551	0.874517	1.42901	0.851674	2.39772
PNPLA2	IPF		Weighted mode	5	0.385791	0.167176	0.0822408	0.0581254	0.713457	1.47078	1.05985	2.04103
CD151	IPF		MR Egger	10	-0.194147	0.0833758	0.0482686	-0.357564	-0.0307306	0.823537	0.699378	0.969737
CD151	IPF		Weighted median	10	-0.165552	0.0717932	0.0211132	-0.306266	-0.0248372	0.847426	0.73619	0.975469
CD151	IPF		Inverse variance weighted	10	-0.172119	0.0586803	0.00335525	-0.287132	-0.0571056	0.841879	0.750412	0.944494
CD151	IPF		Simple mode	10	-0.220994	0.124158	0.108785	-0.464343	0.0223544	0.801721	0.628548	1.02261
CD151	IPF		Weighted mode	10	-0.157599	0.0624701	0.0326189	-0.28004	-0.0351577	0.854192	0.755753	0.965453
MCFD2	IPF		MR Egger	3	0.0192284	0.373141	0.967223	-0.712128	0.750584	1.01941	0.490599	2.11824
MCFD2	IPF		Weighted median	3	0.24578	0.113491	0.0303388	0.023338	0.468222	1.27862	1.02361	1.59715
MCFD2	IPF		Inverse variance weighted	3	0.255038	0.111633	0.0223353	0.0362378	0.473838	1.29051	1.0369	1.60615
MCFD2	IPF		Simple mode	3	0.347478	0.270418	0.327524	-0.182542	0.877497	1.41549	0.83315	2.40487
MCFD2	IPF		Weighted mode	3	0.238975	0.10449	0.149472	0.0341739	0.443776	1.26995	1.03476	1.55858
RTKN2	IPF		MR Egger	7	0.206923	0.154858	0.239063	-0.0965987	0.510445	1.22989	0.90792	1.66603
RTKN2	IPF		Weighted median	7	0.188446	0.102044	0.0647893	-0.0115607	0.388453	1.20737	0.988506	1.4747
RTKN2	IPF		Inverse variance weighted	7	0.223868	0.0931325	0.0162275	0.0413284	0.406408	1.25091	1.04219	1.50141
RTKN2	IPF		Simple mode	7	0.268903	0.185358	0.197051	-0.0943999	0.632205	1.30853	0.909919	1.88176
RTKN2	IPF		Weighted mode	7	0.220952	0.102831	0.075242	0.0194034	0.422501	1.24726	1.01959	1.52577
CEP97	IPF		MR Egger	3	1.08016	0.682067	0.35856	-0.256694	2.41701	2.94514	0.773605	11.2123
CEP97	IPF		Weighted median	3	0.572743	0.205254	0.00526407	0.170446	0.975041	1.77312	1.18583	2.65128
CEP97	IPF		Inverse variance weighted	3	0.549093	0.192656	0.00437028	0.171487	0.9267	1.73168	1.18707	2.52616
CEP97	IPF		Simple mode	3	0.525737	0.275799	0.196884	-0.0148282	1.0663	1.69171	0.985281	2.90462
CEP97	IPF		Weighted mode	3	0.612263	0.253048	0.136657	0.11629	1.10824	1.8446	1.12332	3.02901
PLCB1	IPF		MR Egger	3	0.267912	0.151139	0.326988	-0.02832	0.564144	1.30723	0.972077	1.75794
PLCB1	IPF		Weighted median	3	0.203441	0.089745	0.023398	0.0275403	0.379341	1.22561	1.02792	1.46132
PLCB1	IPF		Inverse variance weighted	3	0.196678	0.0843636	0.019737	0.0313251	0.36203	1.21735	1.03182	1.43624
PLCB1	IPF		Simple mode	3	0.202774	0.0961456	0.169442	0.0143288	0.391219	1.2248	1.01443	1.47878
PLCB1	IPF		Weighted mode	3	0.205304	0.0941361	0.160961	0.0207977	0.389811	1.2279	1.02102	1.4767
LHFPL6	IPF		MR Egger	3	-0.197096	0.44792	0.736103	-1.07502	0.680827	0.821112	0.341291	1.97551
LHFPL6	IPF		Weighted median	3	-0.378282	0.198571	0.0567774	-0.767482	0.0109174	0.685037	0.464181	1.01098
LHFPL6	IPF		Inverse variance weighted	3	-0.395798	0.185751	0.0331056	-0.75987	-0.0317263	0.673143	0.467727	0.968772
LHFPL6	IPF		Simple mode	3	-0.40343	0.280852	0.287399	-0.953899	0.14704	0.668025	0.385236	1.1584
LHFPL6	IPF		Weighted mode	3	-0.368296	0.22227	0.239373	-0.803945	0.0673538	0.691913	0.44756	1.06967
CA13	IPF		MR Egger	3	-0.17302	0.313336	0.678812	-0.787158	0.441118	0.841121	0.455137	1.55444
CA13	IPF		Weighted median	3	-0.292768	0.150251	0.0513517	-0.58726	0.00172358	0.746195	0.555848	1.00173
CA13	IPF		Inverse variance weighted	3	-0.311022	0.14576	0.0328596	-0.596712	-0.0253323	0.732698	0.550619	0.974986
CA13	IPF		Simple mode	3	-0.293196	0.191127	0.264762	-0.667805	0.0814134	0.745876	0.512833	1.08482
CA13	IPF		Weighted mode	3	-0.292455	0.167327	0.222607	-0.620416	0.0355052	0.746429	0.537721	1.03614
SDHAP1	IPF		MR Egger	4	-0.123455	0.262912	0.684882	-0.638763	0.391853	0.883861	0.527945	1.47972
SDHAP1	IPF		Weighted median	4	-0.201682	0.116123	0.0824223	-0.429282	0.0259185	0.817355	0.650976	1.02626
SDHAP1	IPF		Inverse variance weighted	4	-0.22122	0.112799	0.049857	-0.442305	-0.000134133	0.801541	0.642554	0.999866
SDHAP1	IPF		Simple mode	4	-0.205397	0.166263	0.304615	-0.531272	0.120478	0.814324	0.587857	1.12804
SDHAP1	IPF		Weighted mode	4	-0.200752	0.122983	0.201108	-0.4418	0.0402947	0.818115	0.642878	1.04112
IRF7	IPF		MR Egger	5	0.338358	0.327116	0.377034	-0.302789	0.979506	1.40264	0.738755	2.66314
IRF7	IPF		Weighted median	5	0.430205	0.157856	0.00642428	0.120807	0.739602	1.53757	1.12841	2.0951
IRF7	IPF		Inverse variance weighted	5	0.434346	0.162883	0.00766185	0.115096	0.753596	1.54395	1.12198	2.12463
IRF7	IPF		Simple mode	5	0.691539	0.252	0.0516816	0.197619	1.18546	1.99679	1.2185	3.27219
IRF7	IPF		Weighted mode	5	0.457672	0.166862	0.0517554	0.130622	0.784721	1.58039	1.13954	2.1918
EP400P1	IPF		MR Egger	3	0.343082	0.187936	0.319038	-0.0252732	0.711437	1.40928	0.975043	2.03692
EP400P1	IPF		Weighted median	3	0.257057	0.130408	0.0487045	0.00145655	0.512657	1.29312	1.00146	1.66972
EP400P1	IPF		Inverse variance weighted	3	0.256076	0.12417	0.0391785	0.0127035	0.499449	1.29185	1.01278	1.64781
EP400P1	IPF		Simple mode	3	0.0188066	0.261265	0.949166	-0.493273	0.530887	1.01898	0.610624	1.70044
EP400P1	IPF		Weighted mode	3	0.281827	0.132266	0.166816	0.0225855	0.541069	1.32555	1.02284	1.71784
ZNF397	IPF		MR Egger	4	0.430795	0.346336	0.339565	-0.248024	1.10961	1.53848	0.780341	3.03319
ZNF397	IPF		Weighted median	4	0.350475	0.263542	0.183564	-0.166068	0.867019	1.41974	0.846989	2.37981
ZNF397	IPF		Inverse variance weighted	4	0.490106	0.227962	0.0315591	0.0433015	0.936911	1.63249	1.04425	2.55209
ZNF397	IPF		Simple mode	4	0.323531	0.386223	0.463696	-0.433466	1.08053	1.382	0.648258	2.94624
ZNF397	IPF		Weighted mode	4	0.330579	0.306704	0.36005	-0.270561	0.931718	1.39177	0.762952	2.53887
SESTD1	IPF		MR Egger	5	-0.160546	0.124451	0.287483	-0.404471	0.0833789	0.851679	0.66733	1.08695
SESTD1	IPF		Weighted median	5	-0.187029	0.0841129	0.0261789	-0.35189	-0.0221677	0.82942	0.703357	0.978076
SESTD1	IPF		Inverse variance weighted	5	-0.176537	0.0817213	0.0307549	-0.336711	-0.0163631	0.838168	0.714115	0.98377
SESTD1	IPF		Simple mode	5	-0.140596	0.150211	0.402268	-0.43501	0.153817	0.86884	0.647258	1.16628
SESTD1	IPF		Weighted mode	5	-0.187778	0.0920306	0.110895	-0.368158	-0.00739783	0.828799	0.692008	0.992629
PRKAR1B	IPF		MR Egger	3	-0.0855758	0.361234	0.851916	-0.793594	0.622442	0.917984	0.452217	1.86347
PRKAR1B	IPF		Weighted median	3	-0.326464	0.174908	0.061973	-0.669284	0.0163559	0.72147	0.512075	1.01649
PRKAR1B	IPF		Inverse variance weighted	3	-0.34101	0.173285	0.0490785	-0.68065	-0.00137046	0.711052	0.506288	0.99863
PRKAR1B	IPF		Simple mode	3	-0.481854	0.315536	0.266295	-1.1003	0.136596	0.617637	0.33277	1.14636
PRKAR1B	IPF		Weighted mode	3	-0.304854	0.181653	0.235307	-0.660894	0.0511857	0.737231	0.516389	1.05252
PLAC9	IPF		MR Egger	5	0.0884364	0.499148	0.870658	-0.889894	1.06677	1.09246	0.410699	2.90597
PLAC9	IPF		Weighted median	5	0.268309	0.154919	0.0832865	-0.0353328	0.57195	1.30775	0.965284	1.77172
PLAC9	IPF		Inverse variance weighted	5	0.279333	0.141386	0.048192	0.00221574	0.556449	1.32225	1.00222	1.74447
PLAC9	IPF		Simple mode	5	0.408709	0.229149	0.149058	-0.0404221	0.85784	1.50487	0.960384	2.35806
PLAC9	IPF		Weighted mode	5	0.251913	0.160936	0.192567	-0.0635215	0.567347	1.28648	0.938454	1.76358
CFAP119	IPF		MR Egger	3	0.925143	0.624072	0.377804	-0.298038	2.14832	2.52223	0.742273	8.57049
CFAP119	IPF		Weighted median	3	0.445199	0.212712	0.0363518	0.0282844	0.862113	1.5608	1.02869	2.36816
CFAP119	IPF		Inverse variance weighted	3	0.442944	0.205134	0.0308277	0.0408812	0.845007	1.55729	1.04173	2.32799
CFAP119	IPF		Simple mode	3	0.119232	0.360121	0.772048	-0.586606	0.82507	1.12663	0.556212	2.28204
CFAP119	IPF		Weighted mode	3	0.534087	0.225554	0.141466	0.0920018	0.976172	1.70589	1.09637	2.65428
MVB12B	IPF		MR Egger	4	0.286793	0.189337	0.269059	-0.0843078	0.657894	1.33215	0.919148	1.93072
MVB12B	IPF		Weighted median	4	0.311484	0.122642	0.0110925	0.0711045	0.551863	1.36545	1.07369	1.73648
MVB12B	IPF		Inverse variance weighted	4	0.277918	0.104182	0.00763916	0.0737209	0.482115	1.32038	1.07651	1.6195
MVB12B	IPF		Simple mode	4	0.365838	0.172656	0.124314	0.0274316	0.704244	1.44172	1.02781	2.02232
MVB12B	IPF		Weighted mode	4	0.383291	0.151496	0.0854214	0.0863583	0.680223	1.4671	1.0902	1.97432
GSTK1	IPF		MR Egger	3	-0.406264	0.181737	0.267786	-0.762469	-0.0500597	0.666134	0.466513	0.951173
GSTK1	IPF		Weighted median	3	-0.397851	0.143738	0.00564195	-0.679578	-0.116125	0.671762	0.506831	0.890364
GSTK1	IPF		Inverse variance weighted	3	-0.393912	0.138052	0.00432591	-0.664493	-0.12333	0.674414	0.514534	0.883972
GSTK1	IPF		Simple mode	3	-0.422678	0.212521	0.185025	-0.83922	-0.00613718	0.655289	0.432047	0.993882
GSTK1	IPF		Weighted mode	3	-0.398008	0.154933	0.123973	-0.701676	-0.0943398	0.671657	0.495754	0.909974
S100A10	IPF		MR Egger	4	-0.13341	0.23973	0.633823	-0.60328	0.336459	0.875106	0.547014	1.39998
S100A10	IPF		Weighted median	4	-0.25353	0.162817	0.119437	-0.572652	0.0655926	0.776057	0.564028	1.06779
S100A10	IPF		Inverse variance weighted	4	-0.337687	0.145379	0.0201894	-0.62263	-0.0527448	0.713418	0.536531	0.948622
S100A10	IPF		Simple mode	4	-0.299587	0.27965	0.36256	-0.8477	0.248526	0.741124	0.428399	1.28213
S100A10	IPF		Weighted mode	4	-0.248231	0.17462	0.250283	-0.590487	0.094025	0.78018	0.554057	1.09859
DNM3	IPF		MR Egger	7	-0.392977	0.418825	0.391175	-1.21388	0.42792	0.675044	0.297044	1.53406
DNM3	IPF		Weighted median	7	-0.427341	0.176872	0.0156876	-0.774011	-0.0806722	0.652241	0.46116	0.922496
DNM3	IPF		Inverse variance weighted	7	-0.462207	0.142552	0.00118542	-0.741609	-0.182804	0.629892	0.476347	0.832931
DNM3	IPF		Simple mode	7	-0.648242	0.283377	0.0621519	-1.20366	-0.0928225	0.522964	0.300093	0.911355
DNM3	IPF		Weighted mode	7	-0.261163	0.2395	0.317359	-0.730582	0.208257	0.770156	0.481629	1.23153
NBR2	IPF		MR Egger	3	-0.392098	0.194321	0.292919	-0.772968	-0.0112289	0.675638	0.461641	0.988834
NBR2	IPF		Weighted median	3	-0.377232	0.123526	0.00225913	-0.619344	-0.135121	0.685757	0.538298	0.87361
NBR2	IPF		Inverse variance weighted	3	-0.373731	0.119923	0.00183059	-0.608781	-0.138682	0.688162	0.544014	0.870505
NBR2	IPF		Simple mode	3	-0.373895	0.217499	0.227743	-0.800194	0.0524039	0.688049	0.449242	1.0538
NBR2	IPF		Weighted mode	3	-0.377496	0.12521	0.0946536	-0.622907	-0.132085	0.685576	0.536383	0.876267
DLL1	IPF		MR Egger	5	-0.372355	0.130314	0.0647169	-0.627771	-0.116939	0.689109	0.53378	0.889639
DLL1	IPF		Weighted median	5	-0.251293	0.0983732	0.0106343	-0.444105	-0.058482	0.777794	0.641398	0.943195
DLL1	IPF		Inverse variance weighted	5	-0.247423	0.0894961	0.00569885	-0.422835	-0.0720107	0.78081	0.655187	0.930521
DLL1	IPF		Simple mode	5	-0.358496	0.178155	0.114501	-0.70768	-0.00931309	0.698726	0.492786	0.99073
DLL1	IPF		Weighted mode	5	-0.24802	0.10059	0.0692698	-0.445176	-0.0508631	0.780345	0.640711	0.950409
COLGALT2	IPF		MR Egger	6	0.171073	0.120682	0.229293	-0.0654637	0.40761	1.18658	0.936633	1.50322
COLGALT2	IPF		Weighted median	6	0.205011	0.0908019	0.0239595	0.0270388	0.382982	1.22754	1.02741	1.46665
COLGALT2	IPF		Inverse variance weighted	6	0.204864	0.0859711	0.0171747	0.0363611	0.373368	1.22736	1.03703	1.45262
COLGALT2	IPF		Simple mode	6	0.0250992	0.216282	0.912131	-0.398814	0.449013	1.02542	0.671115	1.56676
COLGALT2	IPF		Weighted mode	6	0.242912	0.094778	0.0504649	0.0571473	0.428677	1.27496	1.05881	1.53523
INF2	IPF		MR Egger	3	-0.0980739	0.132677	0.59476	-0.35812	0.161972	0.906582	0.698989	1.17583
INF2	IPF		Weighted median	3	-0.153214	0.0785117	0.051	-0.307097	0.00066896	0.857946	0.735579	1.00067
INF2	IPF		Inverse variance weighted	3	-0.161474	0.0773018	0.0367185	-0.312986	-0.00996266	0.850889	0.73126	0.990087
INF2	IPF		Simple mode	3	-0.150427	0.116798	0.326676	-0.379351	0.0784972	0.860341	0.684305	1.08166
INF2	IPF		Weighted mode	3	-0.153605	0.0790059	0.191309	-0.308457	0.00124611	0.85761	0.73458	1.00125
BRD2	IPF		MR Egger	3	-0.265944	0.4026	0.628362	-1.05504	0.523151	0.766482	0.348179	1.68734
BRD2	IPF		Weighted median	3	-0.439011	0.226122	0.0522006	-0.88221	0.00418877	0.644674	0.413867	1.0042
BRD2	IPF		Inverse variance weighted	3	-0.440533	0.210771	0.0366088	-0.853644	-0.0274213	0.643693	0.42586	0.972951
BRD2	IPF		Simple mode	3	-0.472444	0.316974	0.274577	-1.09371	0.148825	0.623476	0.33497	1.16047
BRD2	IPF		Weighted mode	3	-0.447581	0.253612	0.219639	-0.944661	0.0494979	0.639172	0.388811	1.05074
CCHCR1	IPF		MR Egger	3	0.0678547	0.71623	0.939867	-1.33596	1.47167	1.07021	0.262907	4.35648
CCHCR1	IPF		Weighted median	3	0.274449	0.136186	0.0438778	0.00752515	0.541373	1.31581	1.00755	1.71837
CCHCR1	IPF		Inverse variance weighted	3	0.27824	0.131004	0.0336776	0.0214729	0.535008	1.3208	1.02171	1.70746
CCHCR1	IPF		Simple mode	3	0.434442	0.219994	0.186977	0.00325414	0.865631	1.5441	1.00326	2.3765
CCHCR1	IPF		Weighted mode	3	0.234093	0.148667	0.256015	-0.0572939	0.525481	1.26376	0.944317	1.69127
TBC1D8	IPF		MR Egger	6	-0.0434198	0.155578	0.794013	-0.348352	0.261513	0.957509	0.70585	1.29889
TBC1D8	IPF		Weighted median	6	-0.19997	0.103146	0.0525359	-0.402136	0.00219532	0.818755	0.66889	1.0022
TBC1D8	IPF		Inverse variance weighted	6	-0.201741	0.0987863	0.0411318	-0.395363	-0.00812018	0.817306	0.673436	0.991913
TBC1D8	IPF		Simple mode	6	-0.525548	0.244874	0.0846512	-1.0055	-0.0455947	0.591231	0.365861	0.955429
TBC1D8	IPF		Weighted mode	6	-0.178248	0.111478	0.170725	-0.396745	0.0402487	0.836735	0.672505	1.04107
ZNF204P	IPF		MR Egger	3	-0.465837	0.520929	0.535506	-1.48686	0.555184	0.62761	0.226082	1.74226
ZNF204P	IPF		Weighted median	3	-0.365056	0.147774	0.0134975	-0.654693	-0.0754187	0.694158	0.519601	0.927355
ZNF204P	IPF		Inverse variance weighted	3	-0.378413	0.177819	0.0333308	-0.726939	-0.0298872	0.684948	0.483387	0.970555
ZNF204P	IPF		Simple mode	3	-0.190749	0.282046	0.568575	-0.74356	0.362062	0.82634	0.475418	1.43629
ZNF204P	IPF		Weighted mode	3	-0.340182	0.155887	0.160813	-0.645721	-0.0346424	0.711641	0.524284	0.965951
IGLC7	IPF		MR Egger	3	-0.0733183	0.343128	0.865985	-0.74585	0.599213	0.929305	0.474331	1.82069
IGLC7	IPF		Weighted median	3	-0.336244	0.176525	0.0568072	-0.682234	0.00974573	0.714449	0.505487	1.00979
IGLC7	IPF		Inverse variance weighted	3	-0.344562	0.173546	0.0470968	-0.684711	-0.00441296	0.70853	0.504236	0.995597
IGLC7	IPF		Simple mode	3	-0.722863	0.36962	0.189669	-1.44732	0.00159142	0.485361	0.2352	1.00159
IGLC7	IPF		Weighted mode	3	-0.271124	0.195702	0.30021	-0.654699	0.112452	0.762522	0.519598	1.11902
TRBV7-6	IPF		MR Egger	3	0.320966	0.379621	0.553176	-0.423092	1.06502	1.37846	0.655018	2.90091
TRBV7-6	IPF		Weighted median	3	0.453834	0.234644	0.0530959	-0.00606791	0.913736	1.57434	0.99395	2.49362
TRBV7-6	IPF		Inverse variance weighted	3	0.524432	0.220249	0.0172616	0.0927441	0.956119	1.6895	1.09718	2.60158
TRBV7-6	IPF		Simple mode	3	0.468092	0.380951	0.344127	-0.278572	1.21476	1.59694	0.756864	3.36947
TRBV7-6	IPF		Weighted mode	3	0.400489	0.270065	0.276323	-0.128838	0.929816	1.49255	0.879117	2.53404
C17orf67	IPF		MR Egger	4	0.23767	0.148665	0.251	-0.053714	0.529053	1.26829	0.947703	1.69732
C17orf67	IPF		Weighted median	4	0.208212	0.105383	0.0481806	0.00166212	0.414762	1.23147	1.00166	1.51401
C17orf67	IPF		Inverse variance weighted	4	0.203538	0.097803	0.0374245	0.0118442	0.395232	1.22573	1.01191	1.48473
C17orf67	IPF		Simple mode	4	0.243361	0.143401	0.188251	-0.0377047	0.524427	1.27553	0.962997	1.68949
C17orf67	IPF		Weighted mode	4	0.199733	0.107894	0.161233	-0.011739	0.411206	1.22108	0.98833	1.50864
LRRC37A4P	IPF		MR Egger	6	0.443861	0.240474	0.138667	-0.027468	0.91519	1.55871	0.972906	2.49725
LRRC37A4P	IPF		Weighted median	6	0.380752	0.1527	0.0126503	0.0814601	0.680043	1.46338	1.08487	1.97396
LRRC37A4P	IPF		Inverse variance weighted	6	0.388498	0.147307	0.00835613	0.0997758	0.67722	1.47476	1.10492	1.9684
LRRC37A4P	IPF		Simple mode	6	0.191112	0.2711	0.512314	-0.340243	0.722467	1.2106	0.711598	2.05951
LRRC37A4P	IPF		Weighted mode	6	0.348103	0.152242	0.0709576	0.0497094	0.646497	1.41638	1.05097	1.90884
PLIN5	IPF		MR Egger	3	0.739519	0.675861	0.471387	-0.585168	2.06421	2.09493	0.557012	7.87905
PLIN5	IPF		Weighted median	3	0.79199	0.367128	0.0309855	0.0724193	1.51156	2.20779	1.07511	4.53381
PLIN5	IPF		Inverse variance weighted	3	0.84878	0.317522	0.00751451	0.226437	1.47112	2.33679	1.25412	4.35412
PLIN5	IPF		Simple mode	3	0.779112	0.40032	0.191022	-0.00551416	1.56374	2.17954	0.994501	4.77665
PLIN5	IPF		Weighted mode	3	0.756087	0.422828	0.215652	-0.0726561	1.58483	2.12993	0.929921	4.87846
WHAMMP4	IPF		MR Egger	4	-0.647425	0.422198	0.264889	-1.47493	0.180084	0.523392	0.228794	1.19732
WHAMMP4	IPF		Weighted median	4	-0.394204	0.193344	0.041462	-0.773158	-0.015251	0.674216	0.461553	0.984865
WHAMMP4	IPF		Inverse variance weighted	4	-0.40484	0.180552	0.0249467	-0.758723	-0.0509569	0.667084	0.468264	0.95032
WHAMMP4	IPF		Simple mode	4	-0.254818	0.273625	0.420409	-0.791122	0.281486	0.775057	0.453336	1.3251
WHAMMP4	IPF		Weighted mode	4	-0.528888	0.221474	0.0969124	-0.962977	-0.0947997	0.58926	0.381755	0.909555
ITGB2-AS1	IPF		MR Egger	3	0.0264468	0.339836	0.950557	-0.639632	0.692526	1.0268	0.527486	1.99876
ITGB2-AS1	IPF		Weighted median	3	0.217089	0.0988083	0.028015	0.0234251	0.410754	1.24246	1.0237	1.50795
ITGB2-AS1	IPF		Inverse variance weighted	3	0.221028	0.110722	0.0459079	0.00401243	0.438044	1.24736	1.00402	1.54967
ITGB2-AS1	IPF		Simple mode	3	0.21459	0.152205	0.293982	-0.0837328	0.512913	1.23935	0.919677	1.67015
ITGB2-AS1	IPF		Weighted mode	3	0.222471	0.11854	0.201359	-0.00986738	0.45481	1.24916	0.990181	1.57587
HLA-U	IPF		MR Egger	4	-0.149526	0.710846	0.852879	-1.54278	1.24373	0.861116	0.213785	3.46854
HLA-U	IPF		Weighted median	4	-0.220999	0.110796	0.0460814	-0.438158	-0.00383879	0.801718	0.645224	0.996169
HLA-U	IPF		Inverse variance weighted	4	-0.220008	0.104815	0.0358161	-0.425446	-0.0145703	0.802512	0.653478	0.985535
HLA-U	IPF		Simple mode	4	-0.222243	0.150111	0.23531	-0.51646	0.0719741	0.800721	0.596629	1.07463
HLA-U	IPF		Weighted mode	4	-0.221102	0.118985	0.160111	-0.454312	0.012109	0.801635	0.634884	1.01218
ARL17B	IPF		MR Egger	4	0.284934	0.333499	0.482903	-0.368723	0.938591	1.32967	0.691617	2.55638
ARL17B	IPF		Weighted median	4	0.255907	0.100013	0.0105056	0.0598807	0.451933	1.29163	1.06171	1.57135
ARL17B	IPF		Inverse variance weighted	4	0.247292	0.0992892	0.0127519	0.0526854	0.441899	1.28055	1.0541	1.55566
ARL17B	IPF		Simple mode	4	0.247061	0.200628	0.30589	-0.14617	0.640293	1.28026	0.86401	1.89704
ARL17B	IPF		Weighted mode	4	0.25628	0.105556	0.0935057	0.0493895	0.463171	1.29211	1.05063	1.5891
ORM1	IPF		MR Egger	6	0.116723	0.180435	0.552947	-0.236929	0.470375	1.12381	0.789047	1.60059
ORM1	IPF		Weighted median	6	0.151946	0.111004	0.171053	-0.0656224	0.369514	1.1641	0.936484	1.44703
ORM1	IPF		Inverse variance weighted	6	0.203998	0.0983572	0.0380745	0.0112178	0.396778	1.2263	1.01128	1.48703
ORM1	IPF		Simple mode	6	0.158776	0.178184	0.413707	-0.190465	0.508017	1.17208	0.826575	1.66199
ORM1	IPF		Weighted mode	6	0.14278	0.115506	0.271314	-0.0836129	0.369172	1.15348	0.919787	1.44654
APPAT	IPF		MR Egger	6	0.217171	0.238379	0.413813	-0.250051	0.684393	1.24256	0.778761	1.98257
APPAT	IPF		Weighted median	6	0.192025	0.121864	0.115086	-0.0468275	0.430877	1.2117	0.954252	1.53861
APPAT	IPF		Inverse variance weighted	6	0.229045	0.114341	0.0451591	0.00493605	0.453154	1.2574	1.00495	1.57327
APPAT	IPF		Simple mode	6	0.0516225	0.225785	0.828209	-0.390916	0.494161	1.05298	0.676437	1.63912
APPAT	IPF		Weighted mode	6	0.177442	0.127328	0.222218	-0.0721211	0.427005	1.19416	0.930418	1.53266
ANAPC1P2	IPF		MR Egger	3	0.274459	0.221514	0.432297	-0.159708	0.708626	1.31582	0.852392	2.0312
ANAPC1P2	IPF		Weighted median	3	0.301661	0.123544	0.0146172	0.0595146	0.543807	1.3521	1.06132	1.72255
ANAPC1P2	IPF		Inverse variance weighted	3	0.301113	0.119675	0.0118662	0.0665507	0.535675	1.35136	1.06882	1.7086
ANAPC1P2	IPF		Simple mode	3	0.327507	0.18853	0.224492	-0.042012	0.697026	1.3875	0.958858	2.00777
ANAPC1P2	IPF		Weighted mode	3	0.306509	0.123577	0.131289	0.0642976	0.548721	1.35867	1.06641	1.73104
SNHG15	IPF		MR Egger	3	0.113337	0.477603	0.851672	-0.822766	1.04944	1.12001	0.439215	2.85605
SNHG15	IPF		Weighted median	3	0.242134	0.124955	0.0526526	-0.00277907	0.487046	1.27396	0.997225	1.6275
SNHG15	IPF		Inverse variance weighted	3	0.258814	0.128836	0.0445517	0.00629528	0.511332	1.29539	1.00632	1.66751
SNHG15	IPF		Simple mode	3	0.229726	0.151219	0.268064	-0.0666636	0.526116	1.25826	0.93551	1.69235
SNHG15	IPF		Weighted mode	3	0.243873	0.134659	0.211836	-0.0200585	0.507804	1.27618	0.980141	1.66164
DDX11L10	IPF		MR Egger	5	-0.287308	0.290172	0.395103	-0.856045	0.281429	0.750281	0.424839	1.32502
DDX11L10	IPF		Weighted median	5	-0.212286	0.108693	0.0508102	-0.425324	0.000752204	0.808733	0.653558	1.00075
DDX11L10	IPF		Inverse variance weighted	5	-0.199504	0.0992743	0.0444704	-0.394082	-0.00492693	0.819137	0.674299	0.995085
DDX11L10	IPF		Simple mode	5	-0.224646	0.157068	0.225877	-0.5325	0.0832077	0.798799	0.587135	1.08677
DDX11L10	IPF		Weighted mode	5	-0.215417	0.110766	0.123693	-0.432518	0.0016836	0.806205	0.648873	1.00169
KRTAP5-AS1	IPF		MR Egger	3	-0.702679	0.27539	0.237788	-1.24244	-0.162915	0.495257	0.288678	0.849664
KRTAP5-AS1	IPF		Weighted median	3	-0.350328	0.125052	0.00508704	-0.595429	-0.105227	0.704457	0.551326	0.90012
KRTAP5-AS1	IPF		Inverse variance weighted	3	-0.301047	0.13838	0.0295916	-0.572272	-0.0298229	0.740043	0.564242	0.970617
KRTAP5-AS1	IPF		Simple mode	3	-0.300492	0.283297	0.399987	-0.855754	0.25477	0.740454	0.424963	1.29017
KRTAP5-AS1	IPF		Weighted mode	3	-0.371797	0.12815	0.101105	-0.62297	-0.120623	0.689494	0.536349	0.886368
C12orf75	IPF		MR Egger	10	0.236901	0.0877365	0.0270679	0.0649378	0.408865	1.26732	1.06709	1.50511
C12orf75	IPF		Weighted median	10	0.168992	0.0701454	0.0159886	0.0315075	0.306477	1.18411	1.03201	1.35863
C12orf75	IPF		Inverse variance weighted	10	0.150054	0.0763671	0.0494249	0.000374768	0.299734	1.1619	1.00037	1.3495
C12orf75	IPF		Simple mode	10	0.215331	0.170274	0.237773	-0.118406	0.549068	1.24027	0.888336	1.73164
C12orf75	IPF		Weighted mode	10	0.173083	0.0755426	0.0476811	0.0250196	0.321147	1.18897	1.02534	1.37871
FAM157A	IPF		MR Egger	3	0.868181	0.370579	0.256833	0.141847	1.59452	2.38257	1.1524	4.92594
FAM157A	IPF		Weighted median	3	0.569418	0.24841	0.0218911	0.0825348	1.0563	1.76724	1.08604	2.87571
FAM157A	IPF		Inverse variance weighted	3	0.476215	0.23216	0.040244	0.0211814	0.931249	1.60997	1.02141	2.53768
FAM157A	IPF		Simple mode	3	0.561789	0.348625	0.248396	-0.121517	1.24509	1.75381	0.885576	3.47326
FAM157A	IPF		Weighted mode	3	0.610938	0.265545	0.148077	0.0904708	1.13141	1.84216	1.09469	3.10001
FAM200B	IPF		MR Egger	4	-1.00813	1.29259	0.517078	-3.54161	1.52535	0.3649	0.0289666	4.59676
FAM200B	IPF		Weighted median	4	-0.245806	0.106412	0.0208909	-0.454373	-0.0372389	0.782074	0.634846	0.963446
FAM200B	IPF		Inverse variance weighted	4	-0.196844	0.0979731	0.0445194	-0.388872	-0.00481707	0.821318	0.677821	0.995195
FAM200B	IPF		Simple mode	4	-0.225752	0.16898	0.273863	-0.556953	0.105449	0.797916	0.572952	1.11121
FAM200B	IPF		Weighted mode	4	-0.250915	0.11406	0.115188	-0.474472	-0.0273574	0.778089	0.622213	0.973013
ABCC13	IPF		MR Egger	4	0.48767	0.284351	0.228476	-0.0696588	1.045	1.62852	0.932712	2.84339
ABCC13	IPF		Weighted median	4	0.312244	0.143252	0.0292816	0.031469	0.593019	1.36649	1.03197	1.80944
ABCC13	IPF		Inverse variance weighted	4	0.291552	0.135959	0.0319996	0.025073	0.558031	1.3385	1.02539	1.74723
ABCC13	IPF		Simple mode	4	0.201408	0.259135	0.493682	-0.306497	0.709312	1.22312	0.736021	2.03259
ABCC13	IPF		Weighted mode	4	0.345509	0.151857	0.107406	0.0478697	0.643148	1.41271	1.04903	1.90246
SEPTIN7P14	IPF		MR Egger	5	-0.0896498	0.288952	0.776669	-0.655996	0.476696	0.914251	0.518925	1.61074
SEPTIN7P14	IPF		Weighted median	5	-0.272198	0.119498	0.0227353	-0.506414	-0.0379829	0.761703	0.602653	0.962729
SEPTIN7P14	IPF		Inverse variance weighted	5	-0.255348	0.119641	0.03282	-0.489845	-0.0208509	0.774647	0.612722	0.979365
SEPTIN7P14	IPF		Simple mode	5	-0.324249	0.200107	0.180466	-0.716459	0.0679598	0.72307	0.488479	1.07032
SEPTIN7P14	IPF		Weighted mode	5	-0.262315	0.139648	0.133527	-0.536025	0.0113949	0.769269	0.585069	1.01146
CLN8-AS1	IPF		MR Egger	3	-0.301651	0.205933	0.381343	-0.70528	0.101978	0.739596	0.49397	1.10736
CLN8-AS1	IPF		Weighted median	3	-0.28983	0.119144	0.0149902	-0.523352	-0.056309	0.74839	0.592531	0.945247
CLN8-AS1	IPF		Inverse variance weighted	3	-0.288224	0.117457	0.0141332	-0.51844	-0.0580075	0.749594	0.595449	0.943643
CLN8-AS1	IPF		Simple mode	3	-0.295363	0.179626	0.241837	-0.647431	0.0567046	0.744261	0.523389	1.05834
CLN8-AS1	IPF		Weighted mode	3	-0.289724	0.120483	0.138018	-0.525871	-0.0535764	0.74847	0.59104	0.947834
WAC-AS1	IPF		MR Egger	3	2.35331	2.13925	0.46969	-1.83962	6.54624	10.5203	0.158878	696.622
WAC-AS1	IPF		Weighted median	3	0.414236	0.14418	0.00406535	0.131643	0.696829	1.51321	1.1407	2.00738
WAC-AS1	IPF		Inverse variance weighted	3	0.409351	0.136564	0.00272209	0.141685	0.677017	1.50584	1.15221	1.968
WAC-AS1	IPF		Simple mode	3	0.543825	0.261568	0.173153	0.0311521	1.0565	1.72258	1.03164	2.87628
WAC-AS1	IPF		Weighted mode	3	0.435718	0.152658	0.10396	0.136508	0.734928	1.54607	1.14626	2.08533
CTSO	IPF		MR Egger	4	0.210124	0.221595	0.443096	-0.224202	0.644449	1.23383	0.799154	1.90494
CTSO	IPF		Weighted median	4	0.306166	0.134319	0.0226437	0.0429005	0.569431	1.35821	1.04383	1.76726
CTSO	IPF		Inverse variance weighted	4	0.306497	0.12877	0.0173041	0.054107	0.558886	1.35866	1.0556	1.74872
CTSO	IPF		Simple mode	4	0.320041	0.22377	0.248016	-0.118547	0.75863	1.37718	0.88821	2.13535
CTSO	IPF		Weighted mode	4	0.303548	0.130526	0.102561	0.0477169	0.559379	1.35466	1.04887	1.74959
NLRP9P1	IPF		MR Egger	3	-0.286741	0.253631	0.461041	-0.783857	0.210375	0.750706	0.456641	1.23414
NLRP9P1	IPF		Weighted median	3	-0.305384	0.130219	0.019019	-0.560613	-0.050155	0.73684	0.570859	0.951082
NLRP9P1	IPF		Inverse variance weighted	3	-0.297145	0.12448	0.0169824	-0.541126	-0.0531639	0.742936	0.582093	0.948225
NLRP9P1	IPF		Simple mode	3	-0.34917	0.194453	0.214393	-0.730299	0.0319581	0.705273	0.481765	1.03247
NLRP9P1	IPF		Weighted mode	3	-0.308598	0.150567	0.176922	-0.60371	-0.0134861	0.734476	0.546779	0.986604
MAPK8IP1P2	IPF		MR Egger	3	-0.605265	0.274961	0.271461	-1.14419	-0.0663411	0.54593	0.318482	0.935812
MAPK8IP1P2	IPF		Weighted median	3	-0.405984	0.152879	0.00791688	-0.705626	-0.106342	0.666321	0.493799	0.899117
MAPK8IP1P2	IPF		Inverse variance weighted	3	-0.355488	0.146122	0.0149819	-0.641887	-0.0690889	0.700831	0.526299	0.933244
MAPK8IP1P2	IPF		Simple mode	3	-0.366125	0.247649	0.27738	-0.851518	0.119268	0.693416	0.426767	1.12667
MAPK8IP1P2	IPF		Weighted mode	3	-0.450273	0.180231	0.129754	-0.803526	-0.0970207	0.637454	0.447747	0.907537

## Sheet: Table S4
Table S4 GO and KEGG enrichment results
ID	Analysis	Description	GeneRatio	BgRatio	pvalue	p.adjust	qvalue	geneID	Count
GO:0036005	Biological proces	response to macrophage colony-stimulating factor	2/5	17/18870	7.62706e-06	0.00209744	0.000746649	SPP1/TLR2	2
GO:0051961	Biological proces	negative regulation of nervous system development	2/5	155/18870	0.000659589	0.0339578	0.0120883	SPP1/TLR2	2
GO:1901654	Biological proces	response to ketone	2/5	208/18870	0.00118305	0.0339578	0.0120883	SPP1/TLR2	2
GO:0001894	Biological proces	tissue homeostasis	2/5	279/18870	0.00211509	0.0339578	0.0120883	SPP1/ZG16B	2
GO:0060249	Biological proces	anatomical structure homeostasis	2/5	279/18870	0.00211509	0.0339578	0.0120883	SPP1/ZG16B	2
GO:1903532	Biological proces	positive regulation of secretion by cell	2/5	288/18870	0.00225184	0.0339578	0.0120883	SPP1/TLR2	2
GO:0051047	Biological proces	positive regulation of secretion	2/5	310/18870	0.00260353	0.0339578	0.0120883	SPP1/TLR2	2
GO:0070339	Biological proces	response to bacterial lipopeptide	1/5	10/18870	0.00264718	0.0339578	0.0120883	TLR2	1
GO:0070391	Biological proces	response to lipoteichoic acid	1/5	10/18870	0.00264718	0.0339578	0.0120883	TLR2	1
GO:0071220	Biological proces	cellular response to bacterial lipoprotein	1/5	10/18870	0.00264718	0.0339578	0.0120883	TLR2	1
GO:0071221	Biological proces	cellular response to bacterial lipopeptide	1/5	10/18870	0.00264718	0.0339578	0.0120883	TLR2	1
GO:0071223	Biological proces	cellular response to lipoteichoic acid	1/5	10/18870	0.00264718	0.0339578	0.0120883	TLR2	1
GO:0032493	Biological proces	response to bacterial lipoprotein	1/5	11/18870	0.00291159	0.0339578	0.0120883	TLR2	1
GO:0035090	Biological proces	maintenance of apical/basal cell polarity	1/5	11/18870	0.00291159	0.0339578	0.0120883	LIN7A	1
GO:0042447	Biological proces	hormone catabolic process	1/5	11/18870	0.00291159	0.0339578	0.0120883	SPP1	1
GO:0045199	Biological proces	maintenance of epithelial cell apical/basal polarity	1/5	11/18870	0.00291159	0.0339578	0.0120883	LIN7A	1
GO:0048671	Biological proces	negative regulation of collateral sprouting	1/5	11/18870	0.00291159	0.0339578	0.0120883	SPP1	1
GO:1904464	Biological proces	regulation of matrix metallopeptidase secretion	1/5	11/18870	0.00291159	0.0339578	0.0120883	TLR2	1
GO:1905809	Biological proces	negative regulation of synapse organization	1/5	11/18870	0.00291159	0.0339578	0.0120883	TLR2	1
GO:1990773	Biological proces	matrix metallopeptidase secretion	1/5	11/18870	0.00291159	0.0339578	0.0120883	TLR2	1
GO:2000833	Biological proces	positive regulation of steroid hormone secretion	1/5	11/18870	0.00291159	0.0339578	0.0120883	SPP1	1
GO:0048545	Biological proces	response to steroid hormone	2/5	330/18870	0.00294458	0.0339578	0.0120883	SPP1/TLR2	2
GO:0014004	Biological proces	microglia differentiation	1/5	12/18870	0.00317594	0.0339578	0.0120883	TLR2	1
GO:0071394	Biological proces	cellular response to testosterone stimulus	1/5	12/18870	0.00317594	0.0339578	0.0120883	SPP1	1
GO:0032490	Biological proces	detection of molecule of bacterial origin	1/5	13/18870	0.00344024	0.0339578	0.0120883	TLR2	1
GO:0036006	Biological proces	cellular response to macrophage colony-stimulating factor stimulus	1/5	13/18870	0.00344024	0.0339578	0.0120883	TLR2	1
GO:0048681	Biological proces	negative regulation of axon regeneration	1/5	13/18870	0.00344024	0.0339578	0.0120883	SPP1	1
GO:0032621	Biological proces	interleukin-18 production	1/5	14/18870	0.00370448	0.0339578	0.0120883	TLR2	1
GO:0032661	Biological proces	regulation of interleukin-18 production	1/5	14/18870	0.00370448	0.0339578	0.0120883	TLR2	1
GO:0070571	Biological proces	negative regulation of neuron projection regeneration	1/5	14/18870	0.00370448	0.0339578	0.0120883	SPP1	1
GO:0050767	Biological proces	regulation of neurogenesis	2/5	390/18870	0.00408827	0.0352733	0.0125566	SPP1/TLR2	2
GO:0016045	Biological proces	detection of bacterium	1/5	16/18870	0.0042328	0.0352733	0.0125566	TLR2	1
GO:0051770	Biological proces	positive regulation of nitric-oxide synthase biosynthetic process	1/5	16/18870	0.0042328	0.0352733	0.0125566	TLR2	1
GO:0007252	Biological proces	I-kappaB phosphorylation	1/5	17/18870	0.00449687	0.0353326	0.0125777	TLR2	1
GO:0034134	Biological proces	toll-like receptor 2 signaling pathway	1/5	17/18870	0.00449687	0.0353326	0.0125777	TLR2	1
GO:0030011	Biological proces	maintenance of cell polarity	1/5	18/18870	0.00476089	0.035385	0.0125964	LIN7A	1
GO:0045780	Biological proces	positive regulation of bone resorption	1/5	18/18870	0.00476089	0.035385	0.0125964	SPP1	1
GO:0098543	Biological proces	detection of other organism	1/5	19/18870	0.00502485	0.0363525	0.0129408	TLR2	1
GO:0051767	Biological proces	nitric-oxide synthase biosynthetic process	1/5	20/18870	0.00528875	0.0363525	0.0129408	TLR2	1
GO:0051769	Biological proces	regulation of nitric-oxide synthase biosynthetic process	1/5	20/18870	0.00528875	0.0363525	0.0129408	TLR2	1
GO:0048670	Biological proces	regulation of collateral sprouting	1/5	21/18870	0.0055526	0.0363525	0.0129408	SPP1	1
GO:0050765	Biological proces	negative regulation of phagocytosis	1/5	21/18870	0.0055526	0.0363525	0.0129408	TLR2	1
GO:0051960	Biological proces	regulation of nervous system development	2/5	466/18870	0.00579196	0.0363525	0.0129408	SPP1/TLR2	2
GO:2000831	Biological proces	regulation of steroid hormone secretion	1/5	22/18870	0.0058164	0.0363525	0.0129408	SPP1	1
GO:0023061	Biological proces	signal release	2/5	484/18870	0.00623648	0.0370188	0.013178	SPP1/LIN7A	2
GO:0032288	Biological proces	myelin assembly	1/5	24/18870	0.00634382	0.0370188	0.013178	TLR2	1
GO:0006706	Biological proces	steroid catabolic process	1/5	25/18870	0.00660744	0.0370188	0.013178	SPP1	1
GO:0046697	Biological proces	decidualization	1/5	25/18870	0.00660744	0.0370188	0.013178	SPP1	1
GO:0098581	Biological proces	detection of external biotic stimulus	1/5	26/18870	0.00687101	0.0370188	0.013178	TLR2	1
GO:0022010	Biological proces	central nervous system myelination	1/5	27/18870	0.00713452	0.0370188	0.013178	TLR2	1
GO:0032291	Biological proces	axon ensheathment in central nervous system	1/5	27/18870	0.00713452	0.0370188	0.013178	TLR2	1
GO:0035929	Biological proces	steroid hormone secretion	1/5	27/18870	0.00713452	0.0370188	0.013178	SPP1	1
GO:0048714	Biological proces	positive regulation of oligodendrocyte differentiation	1/5	27/18870	0.00713452	0.0370188	0.013178	TLR2	1
GO:0048668	Biological proces	collateral sprouting	1/5	28/18870	0.00739798	0.0376749	0.0134115	SPP1	1
GO:0008209	Biological proces	androgen metabolic process	1/5	30/18870	0.00792473	0.0389161	0.0138534	SPP1	1
GO:0048679	Biological proces	regulation of axon regeneration	1/5	30/18870	0.00792473	0.0389161	0.0138534	SPP1	1
GO:0070570	Biological proces	regulation of neuron projection regeneration	1/5	32/18870	0.00845125	0.0400706	0.0142644	SPP1	1
GO:1901889	Biological proces	negative regulation of cell junction assembly	1/5	32/18870	0.00845125	0.0400706	0.0142644	TLR2	1
GO:0006691	Biological proces	leukotriene metabolic process	1/5	34/18870	0.00897755	0.0418445	0.0148958	TLR2	1
GO:0001893	Biological proces	maternal placenta development	1/5	35/18870	0.00924062	0.0423528	0.0150768	SPP1	1
GO:0033280	Biological proces	response to vitamin D	1/5	37/18870	0.00976658	0.0439796	0.0156559	SPP1	1
GO:0044060	Biological proces	regulation of endocrine process	1/5	39/18870	0.0102923	0.0439796	0.0156559	SPP1	1
GO:0009595	Biological proces	detection of biotic stimulus	1/5	40/18870	0.0105551	0.0439796	0.0156559	TLR2	1
GO:0032570	Biological proces	response to progesterone	1/5	40/18870	0.0105551	0.0439796	0.0156559	TLR2	1
GO:0032728	Biological proces	positive regulation of interferon-beta production	1/5	40/18870	0.0105551	0.0439796	0.0156559	TLR2	1
GO:0048489	Biological proces	synaptic vesicle transport	1/5	40/18870	0.0105551	0.0439796	0.0156559	LIN7A	1
GO:0032733	Biological proces	positive regulation of interleukin-10 production	1/5	42/18870	0.0110805	0.0448109	0.0159518	TLR2	1
GO:0045124	Biological proces	regulation of bone resorption	1/5	42/18870	0.0110805	0.0448109	0.0159518	SPP1	1
GO:0032735	Biological proces	positive regulation of interleukin-12 production	1/5	43/18870	0.0113431	0.0452081	0.0160932	TLR2	1
GO:0033574	Biological proces	response to testosterone	1/5	45/18870	0.0118682	0.04533	0.0161366	SPP1	1
GO:0045687	Biological proces	positive regulation of glial cell differentiation	1/5	45/18870	0.0118682	0.04533	0.0161366	TLR2	1
GO:0048713	Biological proces	regulation of oligodendrocyte differentiation	1/5	45/18870	0.0118682	0.04533	0.0161366	TLR2	1
GO:0140353	Biological proces	lipid export from cell	1/5	47/18870	0.0123931	0.0466862	0.0166194	SPP1	1
GO:0014003	Biological proces	oligodendrocyte development	1/5	48/18870	0.0126554	0.0467416	0.0166391	TLR2	1
GO:0001774	Biological proces	microglial cell activation	1/5	49/18870	0.0129177	0.0467416	0.0166391	TLR2	1
GO:0046850	Biological proces	regulation of bone remodeling	1/5	49/18870	0.0129177	0.0467416	0.0166391	SPP1	1
GO:0002269	Biological proces	leukocyte activation involved in inflammatory response	1/5	52/18870	0.0137042	0.0474756	0.0169004	TLR2	1
GO:0031103	Biological proces	axon regeneration	1/5	52/18870	0.0137042	0.0474756	0.0169004	SPP1	1
GO:0045197	Biological proces	establishment or maintenance of epithelial cell apical/basal polarity	1/5	53/18870	0.0139663	0.0474756	0.0169004	LIN7A	1
GO:0097479	Biological proces	synaptic vesicle localization	1/5	54/18870	0.0142283	0.0474756	0.0169004	LIN7A	1
GO:0060986	Biological proces	endocrine hormone secretion	1/5	56/18870	0.0147521	0.0474756	0.0169004	SPP1	1
GO:0070542	Biological proces	response to fatty acid	1/5	56/18870	0.0147521	0.0474756	0.0169004	TLR2	1
GO:0035088	Biological proces	establishment or maintenance of apical/basal cell polarity	1/5	57/18870	0.015014	0.0474756	0.0169004	LIN7A	1
GO:0061245	Biological proces	establishment or maintenance of bipolar cell polarity	1/5	57/18870	0.015014	0.0474756	0.0169004	LIN7A	1
GO:0061900	Biological proces	glial cell activation	1/5	57/18870	0.015014	0.0474756	0.0169004	TLR2	1
GO:0031102	Biological proces	neuron projection regeneration	1/5	58/18870	0.0152757	0.0474756	0.0169004	SPP1	1
GO:0031663	Biological proces	lipopolysaccharide-mediated signaling pathway	1/5	58/18870	0.0152757	0.0474756	0.0169004	TLR2	1
GO:0032608	Biological proces	interferon-beta production	1/5	59/18870	0.0155375	0.0474756	0.0169004	TLR2	1
GO:0032648	Biological proces	regulation of interferon-beta production	1/5	59/18870	0.0155375	0.0474756	0.0169004	TLR2	1
GO:0060135	Biological proces	maternal process involved in female pregnancy	1/5	59/18870	0.0155375	0.0474756	0.0169004	SPP1	1
GO:0007566	Biological proces	embryo implantation	1/5	60/18870	0.0157991	0.0475185	0.0169157	SPP1	1
GO:0032757	Biological proces	positive regulation of interleukin-8 production	1/5	63/18870	0.0165838	0.0475185	0.0169157	TLR2	1
GO:0140895	Biological proces	cell surface toll-like receptor signaling pathway	1/5	63/18870	0.0165838	0.0475185	0.0169157	TLR2	1
GO:0030225	Biological proces	macrophage differentiation	1/5	64/18870	0.0168453	0.0475185	0.0169157	TLR2	1
GO:0032615	Biological proces	interleukin-12 production	1/5	64/18870	0.0168453	0.0475185	0.0169157	TLR2	1
GO:0032655	Biological proces	regulation of interleukin-12 production	1/5	64/18870	0.0168453	0.0475185	0.0169157	TLR2	1
GO:0032613	Biological proces	interleukin-10 production	1/5	65/18870	0.0171067	0.0475185	0.0169157	TLR2	1
GO:0032653	Biological proces	regulation of interleukin-10 production	1/5	65/18870	0.0171067	0.0475185	0.0169157	TLR2	1
GO:0045453	Biological proces	bone resorption	1/5	65/18870	0.0171067	0.0475185	0.0169157	SPP1	1
GO:0050771	Biological proces	negative regulation of axonogenesis	1/5	66/18870	0.017368	0.047762	0.0170024	SPP1	1
GO:0060760	Biological proces	positive regulation of response to cytokine stimulus	1/5	67/18870	0.0176293	0.0480005	0.0170873	TLR2	1
GO:1901224	Biological proces	positive regulation of non-canonical NF-kappaB signal transduction	1/5	69/18870	0.0181517	0.0489384	0.0174211	TLR2	1
GO:0002752	Biological proces	cell surface pattern recognition receptor signaling pathway	1/5	70/18870	0.0184128	0.0491235	0.017487	TLR2	1
GO:0014015	Biological proces	positive regulation of gliogenesis	1/5	72/18870	0.0189349	0.0491235	0.017487	TLR2	1
GO:0032481	Biological proces	positive regulation of type I interferon production	1/5	72/18870	0.0189349	0.0491235	0.017487	TLR2	1
GO:0032722	Biological proces	positive regulation of chemokine production	1/5	72/18870	0.0189349	0.0491235	0.017487	TLR2	1
GO:0002224	Biological proces	toll-like receptor signaling pathway	1/5	74/18870	0.0194567	0.0500055	0.017801	TLR2	1
GO:0045806	Biological proces	negative regulation of endocytosis	1/5	75/18870	0.0197175	0.0502067	0.0178726	TLR2	1
GO:0046209	Biological proces	nitric oxide metabolic process	1/5	78/18870	0.0204997	0.0514333	0.0183093	TLR2	1
GO:0045685	Biological proces	regulation of glial cell differentiation	1/5	79/18870	0.0207603	0.0514333	0.0183093	TLR2	1
GO:2001057	Biological proces	reactive nitrogen species metabolic process	1/5	79/18870	0.0207603	0.0514333	0.0183093	TLR2	1
GO:0150076	Biological proces	neuroinflammatory response	1/5	82/18870	0.0215419	0.0526301	0.0187353	TLR2	1
GO:0001895	Biological proces	retina homeostasis	1/5	83/18870	0.0218023	0.0526301	0.0187353	ZG16B	1
GO:0048678	Biological proces	response to axon injury	1/5	84/18870	0.0220626	0.0526301	0.0187353	SPP1	1
GO:0034103	Biological proces	regulation of tissue remodeling	1/5	85/18870	0.0223229	0.0526301	0.0187353	SPP1	1
GO:0061515	Biological proces	myeloid cell development	1/5	85/18870	0.0223229	0.0526301	0.0187353	TLR2	1
GO:0032370	Biological proces	positive regulation of lipid transport	1/5	86/18870	0.0225831	0.0526301	0.0187353	SPP1	1
GO:0033273	Biological proces	response to vitamin	1/5	86/18870	0.0225831	0.0526301	0.0187353	SPP1	1
GO:0046849	Biological proces	bone remodeling	1/5	89/18870	0.0233635	0.0539912	0.0192198	SPP1	1
GO:0002220	Biological proces	innate immune response activating cell surface receptor signaling pathway	1/5	91/18870	0.0238834	0.0547328	0.0194838	TLR2	1
GO:0050886	Biological proces	endocrine process	1/5	92/18870	0.0241433	0.0548712	0.0195331	SPP1	1
GO:1903035	Biological proces	negative regulation of response to wounding	1/5	97/18870	0.025442	0.0573487	0.020415	SPP1	1
GO:0050764	Biological proces	regulation of phagocytosis	1/5	100/18870	0.0262205	0.0583085	0.0207567	TLR2	1
GO:0032755	Biological proces	positive regulation of interleukin-6 production	1/5	101/18870	0.0264799	0.0583085	0.0207567	TLR2	1
GO:0032677	Biological proces	regulation of interleukin-8 production	1/5	103/18870	0.0269985	0.0583085	0.0207567	TLR2	1
GO:1901655	Biological proces	cellular response to ketone	1/5	103/18870	0.0269985	0.0583085	0.0207567	SPP1	1
GO:0032637	Biological proces	interleukin-8 production	1/5	104/18870	0.0272577	0.0583085	0.0207567	TLR2	1
GO:0032642	Biological proces	regulation of chemokine production	1/5	104/18870	0.0272577	0.0583085	0.0207567	TLR2	1
GO:0032602	Biological proces	chemokine production	1/5	105/18870	0.0275169	0.0583085	0.0207567	TLR2	1
GO:0032760	Biological proces	positive regulation of tumor necrosis factor production	1/5	106/18870	0.027776	0.0583085	0.0207567	TLR2	1
GO:0048709	Biological proces	oligodendrocyte differentiation	1/5	106/18870	0.027776	0.0583085	0.0207567	TLR2	1
GO:0061387	Biological proces	regulation of extent of cell growth	1/5	109/18870	0.0285531	0.0586911	0.0208929	SPP1	1
GO:0014013	Biological proces	regulation of gliogenesis	1/5	110/18870	0.028812	0.0586911	0.0208929	TLR2	1
GO:0042116	Biological proces	macrophage activation	1/5	110/18870	0.028812	0.0586911	0.0208929	TLR2	1
GO:1903557	Biological proces	positive regulation of tumor necrosis factor superfamily cytokine production	1/5	110/18870	0.028812	0.0586911	0.0208929	TLR2	1
GO:1905954	Biological proces	positive regulation of lipid localization	1/5	111/18870	0.0290708	0.0587829	0.0209256	SPP1	1
GO:1901222	Biological proces	regulation of non-canonical NF-kappaB signal transduction	1/5	113/18870	0.0295883	0.0593927	0.0211427	TLR2	1
GO:0051963	Biological proces	regulation of synapse assembly	1/5	114/18870	0.029847	0.0594778	0.0211729	TLR2	1
GO:0048640	Biological proces	negative regulation of developmental growth	1/5	115/18870	0.0301056	0.0595615	0.0212028	SPP1	1
GO:0050830	Biological proces	defense response to Gram-positive bacterium	1/5	118/18870	0.0308812	0.0606595	0.0215936	TLR2	1
GO:0071346	Biological proces	cellular response to type II interferon	1/5	120/18870	0.0313979	0.0612371	0.0217992	TLR2	1
GO:0021782	Biological proces	glial cell development	1/5	122/18870	0.0319145	0.0614408	0.0218718	TLR2	1
GO:0032479	Biological proces	regulation of type I interferon production	1/5	123/18870	0.0321727	0.0614408	0.0218718	TLR2	1
GO:0032606	Biological proces	type I interferon production	1/5	123/18870	0.0321727	0.0614408	0.0218718	TLR2	1
GO:0006690	Biological proces	icosanoid metabolic process	1/5	125/18870	0.0326889	0.0619961	0.0220694	TLR2	1
GO:0010927	Biological proces	cellular component assembly involved in morphogenesis	1/5	128/18870	0.0334628	0.0630292	0.0224372	TLR2	1
GO:0010977	Biological proces	negative regulation of neuron projection development	1/5	140/18870	0.0365534	0.0672424	0.023937	SPP1	1
GO:0046887	Biological proces	positive regulation of hormone secretion	1/5	141/18870	0.0368106	0.0672424	0.023937	SPP1	1
GO:0034341	Biological proces	response to type II interferon	1/5	143/18870	0.0373248	0.0672424	0.023937	TLR2	1
GO:0007269	Biological proces	neurotransmitter secretion	1/5	144/18870	0.0375818	0.0672424	0.023937	LIN7A	1
GO:0050714	Biological proces	positive regulation of protein secretion	1/5	144/18870	0.0375818	0.0672424	0.023937	TLR2	1
GO:0099643	Biological proces	signal release from synapse	1/5	144/18870	0.0375818	0.0672424	0.023937	LIN7A	1
GO:0042552	Biological proces	myelination	1/5	145/18870	0.0378388	0.0672424	0.023937	TLR2	1
GO:0030177	Biological proces	positive regulation of Wnt signaling pathway	1/5	146/18870	0.0380957	0.0672424	0.023937	TLR2	1
GO:0007272	Biological proces	ensheathment of neurons	1/5	147/18870	0.0383526	0.0672424	0.023937	TLR2	1
GO:0008366	Biological proces	axon ensheathment	1/5	147/18870	0.0383526	0.0672424	0.023937	TLR2	1
GO:0038061	Biological proces	non-canonical NF-kappaB signal transduction	1/5	148/18870	0.0386094	0.0672424	0.023937	TLR2	1
GO:0050768	Biological proces	negative regulation of neurogenesis	1/5	149/18870	0.0388661	0.0672424	0.023937	SPP1	1
GO:0007612	Biological proces	learning	1/5	150/18870	0.0391228	0.0672424	0.023937	TLR2	1
GO:0051092	Biological proces	positive regulation of NF-kappaB transcription factor activity	1/5	150/18870	0.0391228	0.0672424	0.023937	TLR2	1
GO:0001890	Biological proces	placenta development	1/5	151/18870	0.0393795	0.0672631	0.0239444	SPP1	1
GO:0050729	Biological proces	positive regulation of inflammatory response	1/5	152/18870	0.0396361	0.0672834	0.0239516	TLR2	1
GO:0032368	Biological proces	regulation of lipid transport	1/5	153/18870	0.0398926	0.0673035	0.0239587	SPP1	1
GO:0007584	Biological proces	response to nutrient	1/5	155/18870	0.0404055	0.0677531	0.0241188	SPP1	1
GO:0050770	Biological proces	regulation of axonogenesis	1/5	157/18870	0.0409182	0.068197	0.0242768	SPP1	1
GO:1903034	Biological proces	regulation of response to wounding	1/5	173/18870	0.0450118	0.0745677	0.0265447	SPP1	1
GO:0031214	Biological proces	biomineral tissue development	1/5	175/18870	0.0455225	0.0749058	0.026665	SPP1	1
GO:0032635	Biological proces	interleukin-6 production	1/5	177/18870	0.046033	0.0749058	0.026665	TLR2	1
GO:0032675	Biological proces	regulation of interleukin-6 production	1/5	177/18870	0.046033	0.0749058	0.026665	TLR2	1
GO:0060759	Biological proces	regulation of response to cytokine stimulus	1/5	183/18870	0.0475632	0.07533	0.026816	TLR2	1
GO:1905952	Biological proces	regulation of lipid localization	1/5	183/18870	0.0475632	0.07533	0.026816	SPP1	1
GO:0048771	Biological proces	tissue remodeling	1/5	184/18870	0.047818	0.07533	0.026816	SPP1	1
GO:0007565	Biological proces	female pregnancy	1/5	186/18870	0.0483275	0.07533	0.026816	SPP1	1
GO:0032640	Biological proces	tumor necrosis factor production	1/5	186/18870	0.0483275	0.07533	0.026816	TLR2	1
GO:0032680	Biological proces	regulation of tumor necrosis factor production	1/5	186/18870	0.0483275	0.07533	0.026816	TLR2	1
GO:0008361	Biological proces	regulation of cell size	1/5	187/18870	0.0485822	0.07533	0.026816	SPP1	1
GO:0001505	Biological proces	regulation of neurotransmitter levels	1/5	188/18870	0.0488368	0.07533	0.026816	LIN7A	1
GO:0030308	Biological proces	negative regulation of cell growth	1/5	189/18870	0.0490914	0.07533	0.026816	SPP1	1
GO:0031099	Biological proces	regeneration	1/5	191/18870	0.0496004	0.07533	0.026816	SPP1	1
GO:0071706	Biological proces	tumor necrosis factor superfamily cytokine production	1/5	191/18870	0.0496004	0.07533	0.026816	TLR2	1
GO:1903555	Biological proces	regulation of tumor necrosis factor superfamily cytokine production	1/5	191/18870	0.0496004	0.07533	0.026816	TLR2	1
GO:0031345	Biological proces	negative regulation of cell projection organization	1/5	192/18870	0.0498548	0.07533	0.026816	SPP1	1
GO:0030670	Cellular component	phagocytic vesicle membrane	1/5	80/19886	0.0199555	0.0915896	0.0602563	TLR2	1
GO:0098839	Cellular component	postsynaptic density membrane	1/5	99/19886	0.0246477	0.0915896	0.0602563	LIN7A	1
GO:0099634	Cellular component	postsynaptic specialization membrane	1/5	122/19886	0.0303038	0.0915896	0.0602563	LIN7A	1
GO:0005923	Cellular component	bicellular tight junction	1/5	126/19886	0.0312848	0.0915896	0.0602563	LIN7A	1
GO:0070160	Cellular component	tight junction	1/5	131/19886	0.0325099	0.0915896	0.0602563	LIN7A	1
GO:0045335	Cellular component	phagocytic vesicle	1/5	142/19886	0.0352007	0.0915896	0.0602563	TLR2	1
GO:0043296	Cellular component	apical junction complex	1/5	150/19886	0.037154	0.0915896	0.0602563	LIN7A	1
GO:0005912	Cellular component	adherens junction	1/5	188/19886	0.0463887	0.0915896	0.0602563	LIN7A	1
GO:0030666	Cellular component	endocytic vesicle membrane	1/5	202/19886	0.049773	0.0915896	0.0602563	TLR2	1
GO:0071723	Molecular function	lipopeptide binding	1/5	10/18496	0.00270066	0.017273	0.00454553	TLR2	1
GO:0004865	Molecular function	protein serine/threonine phosphatase inhibitor activity	1/5	13/18496	0.00350972	0.017273	0.00454553	PPP1R14A	1
GO:0035325	Molecular function	Toll-like receptor binding	1/5	13/18496	0.00350972	0.017273	0.00454553	TLR2	1
GO:0003953	Molecular function	NAD+ nucleosidase activity	1/5	16/18496	0.00431825	0.017273	0.00454553	TLR2	1
GO:0050135	Molecular function	NAD(P)+ nucleosidase activity	1/5	16/18496	0.00431825	0.017273	0.00454553	TLR2	1
GO:0061809	Molecular function	NAD+ nucleotidase, cyclic ADP-ribose generating	1/5	16/18496	0.00431825	0.017273	0.00454553	TLR2	1
GO:0042834	Molecular function	peptidoglycan binding	1/5	19/18496	0.00512626	0.0175757	0.00462519	TLR2	1
GO:0038187	Molecular function	pattern recognition receptor activity	1/5	34/18496	0.00915843	0.025199	0.00663132	TLR2	1
GO:0016799	Molecular function	hydrolase activity, hydrolyzing N-glycosyl compounds	1/5	38/18496	0.0102315	0.025199	0.00663132	TLR2	1
GO:0001530	Molecular function	lipopolysaccharide binding	1/5	39/18496	0.0104996	0.025199	0.00663132	TLR2	1
GO:0004864	Molecular function	protein phosphatase inhibitor activity	1/5	44/18496	0.0118393	0.0252848	0.0066539	PPP1R14A	1
GO:0019212	Molecular function	phosphatase inhibitor activity	1/5	47/18496	0.0126424	0.0252848	0.0066539	PPP1R14A	1
GO:0050840	Molecular function	extracellular matrix binding	1/5	55/18496	0.0147815	0.0272889	0.0071813	SPP1	1
GO:0001540	Molecular function	amyloid-beta binding	1/5	85/18496	0.0227702	0.0390346	0.0102723	TLR2	1
GO:0019888	Molecular function	protein phosphatase regulator activity	1/5	92/18496	0.0246267	0.0394027	0.0103691	PPP1R14A	1
GO:0019208	Molecular function	phosphatase regulator activity	1/5	104/18496	0.0278028	0.0417042	0.0109748	PPP1R14A	1
GO:0016798	Molecular function	hydrolase activity, acting on glycosyl bonds	1/5	131/18496	0.0349187	0.049297	0.0129729	TLR2	1
GO:0005178	Molecular function	integrin binding	1/5	154/18496	0.0409475	0.0545966	0.0143675	SPP1	1
hsa04620	KEGG pathway	Toll-like receptor signaling pathway	2/3	108/8644	0.000460239	0.0128867	0.00581355	SPP1/TLR2	2
hsa04151	KEGG pathway	PI3K-Akt signaling pathway	2/3	359/8644	0.0050187	0.0702618	0.0316971	SPP1/TLR2	2
hsa05144	KEGG pathway	Malaria	1/3	50/8644	0.0172549	0.0815202	0.036776	TLR2	1
hsa05134	KEGG pathway	Legionellosis	1/3	56/8644	0.019312	0.0815202	0.036776	TLR2	1
hsa04929	KEGG pathway	GnRH secretion	1/3	64/8644	0.0220504	0.0815202	0.036776	SPP1	1
hsa05321	KEGG pathway	Inflammatory bowel disease	1/3	65/8644	0.0223924	0.0815202	0.036776	TLR2	1
hsa05140	KEGG pathway	Leishmaniasis	1/3	77/8644	0.0264894	0.0815202	0.036776	TLR2	1
hsa04512	KEGG pathway	ECM-receptor interaction	1/3	89/8644	0.030575	0.0815202	0.036776	SPP1	1
hsa05235	KEGG pathway	PD-L1 expression and PD-1 checkpoint pathway in cancer	1/3	89/8644	0.030575	0.0815202	0.036776	TLR2	1
hsa05323	KEGG pathway	Rheumatoid arthritis	1/3	93/8644	0.0319344	0.0815202	0.036776	TLR2	1
hsa05142	KEGG pathway	Chagas disease	1/3	102/8644	0.0349882	0.0815202	0.036776	TLR2	1
hsa05146	KEGG pathway	Amoebiasis	1/3	102/8644	0.0349882	0.0815202	0.036776	TLR2	1
hsa05145	KEGG pathway	Toxoplasmosis	1/3	111/8644	0.0380356	0.0815202	0.036776	TLR2	1
hsa04270	KEGG pathway	Vascular smooth muscle contraction	1/3	134/8644	0.0457942	0.0815202	0.036776	PPP1R14A	1
hsa05162	KEGG pathway	Measles	1/3	138/8644	0.0471393	0.0815202	0.036776	TLR2	1
hsa04371	KEGG pathway	Apelin signaling pathway	1/3	139/8644	0.0474754	0.0815202	0.036776	SPP1	1
